# Supplementary material for: Development of Nanopore amplicon sequencing method for culture-free genotyping of Bacillus anthracis strains directly from environmental samples
Source: Front Microbiol. 2026 Mar 13;17:1771578. doi: 10.3389/fmicb.2026.1771578 (PMC13021834; doi:10.3389/fmicb.2026.1771578)
Supplement: Supplementary file 4 [file Table_1.XLSX]

## Sheet: Sheet1
Table S3: Length and repeat number of consensus sequences of 31 VNTR loci of 12 Bacillus anthracis strains, and sequencing statistics of ONT amplicon sequencing
	Bacillus anthracis strain ID
Sequencing statistics	Ba_ML1		Ba_ML4		Ba_ML7		Ba_ML9		Ba_ML10		Ba_ML16		Ba_ML36		Ba_ML39		Ba_ML49		Ba_ML52		Ba_ML61		34F2
Total number of reads	732144		1127470		1085138		415392		109489		2267698		996442		910203		2576797		1619208		1666976		297088
Number of useful reads	321509		515825		589385		168679		30741		1102384		452619		402043		1376785		751043		931178		122037
Mean read length	397.6		412.5		419.7		420		430		429		437.2		438.5		445.2		447.7		380.2		412.6
Average sequencing depth	19138		29647		29079		11282		2865		57416		28101		23436		66574		43465		46853		7612
Read quality (median)	23		23.3		22.7		23.2		22.8		23.4		23.2		23.2		23.4		23.2		23.4		23.5
Repeat name	Unit number	Consensus seq length (bp)	Unit number	Consensus seq length (bp)	Unit number	Consensus seq length (bp)	Unit number	Consensus seq length (bp)	Unit number	Consensus seq length (bp)	Unit number	Consensus seq length (bp)	Unit number	Consensus seq length (bp)	Unit number	Consensus seq length (bp)	Unit number	Consensus seq length (bp)	Unit number	Consensus seq length (bp)	Unit number	Consensus seq length (bp)	Unit number	Consensus seq length (bp)
bams01	13	422	12	401	13	422	14	443	13	422	13	422	14	443	13	422	13	422	13	422	13	422	16	485
bams03	28	579	30	609	30	609	21	469	30	609	30	609	21	469	30	609	30	609	30	609	30	609	28	579
bams05	7	385	7	385	7	385	6	343	7	385	7	385	6	346	7	385	7	385	7	385	7	385	7	385
bams13	29	445	30	454	30	454	8	256	30	454	31	463	8	256	30	454	30	454	30	454	30	454	76	868
bams15	45	607	45	607	45	607	42	580	45	607	45	607	42	580	45	607	45	607	45	607	45	607	45	607
bams21	10	676	10	676	10	676	10	676	10	676	10	676	10	676	10	676	10	676	10	676	10	676	10	676
bams22	16	735	16	735	14	663	15	699	14	663	16	735	15	699	14	663	14	663	14	663	14	663	16	735
bams23	11	651	11	651	9	567	10	609	9	567	11	651	10	609	9	567	9	567	9	567	9	567	11	651
bams24	11	595	11	595	11	595	11	595	11	595	11	595	11	595	11	595	11	595	11	595	10	553	11	595
bams25	13	391	13	391	13	391	13	391	13	391	13	391	13	391	13	391	13	391	13	391	13	391	13	391
bams28	14	493	14	493	14	493	14	493	14	493	11	421	14	493	14	493	14	493	14	493	14	493	14	490
bams30	63	781	72	862	75	889	17	367	72	862	72	862	17	367	75	889	72	862	75	889	75	889	51	673
bams31	64	772	64	772	64	772	84	952	64	772	64	772	84	952	64	772	64	772	64	772	64	772	65	781
bams34	9	425	9	425	9	425	13	581	9	425	9	425	13	581	9	425	9	347	9	425	9	425	11	503
bams44	8	417	8	417	8	417	8	417	8	417	8	417	8	417	8	417	8	417	8	417	8	417	8	417
bams51	9	493	9	493	9	493	6	358	9	493	9	493	6	358	9	493	9	493	9	493	9	493	9	493
bams53	8	236	8	236	8	236	6	212	8	236	8	236	6	212	8	236	8	236	8	236	8	236	8	236
CG3	1	153	1	153	1	153	2	158	1	153	1	153	2	158	1	153	1	153	1	153	1	153	2	158
pXO1	NA	-	7	126	10	135	NA	-	NA	-	8	129	NA	-	10	135	10	135	10	135	10	135	9	132
pXO2	NA	-	7	137	8	139	NA	-	NA	-	7	137	6	135	8	139	8	139	8	139	9	141	NA	-
vntr12	6	115	6	115	6	115	5	113	6	115	6	115	5	113	6	115	6	115	6	115	7	117	6	115
vntr16	NA	-	20	273	20	273	NA	-	NA	-	20	273	23	297	20	273	20	273	20	273	20	273	NA	-
vntr17	NA	-	4	386	4	386	NA	-	NA	-	4	386	3	378	4	386	4	386	4	386	4	386	NA	-
vntr19	5	99	5	99	5	99	5	99	5	99	5	99	5	99	5	99	5	99	5	99	5	99	4	96
vntr23	4	197	4	197	4	197	4	197	4	197	4	197	4	197	4	197	4	197	4	197	4	197	3	185
vntr35	4	109	4	109	4	109	5	115	4	109	4	109	5	115	4	109	4	109	4	109	4	109	5	115
vrrA	3	302	2	290	5	326	3	302	4	314	3	302	3	302	5	326	5	326	6	338	4	314	4	314
vrrB1	16	193	20	229	20	229	19	220	20	229	20	229	19	220	20	229	20	229	20	229	20	229	20	229
vrrB2	14	162	14	162	14	162	14	162	14	162	14	162	14	162	14	162	14	162	14	162	14	162	14	162
vrrC1	57	616	57	616	57	616	53	580	57	616	57	616	53	580	57	616	57	616	57	616	57	616	53	580
vrrC2	21	604	21	604	21	604	17	532	6	334	21	604	17	532	21	604	21	604	21	604	6	334	17	532
