# Supplementary material for: Development of Nanopore amplicon sequencing method for culture-free genotyping of Bacillus anthracis strains directly from environmental samples
Source: Front Microbiol. 2026 Mar 13;17:1771578. doi: 10.3389/fmicb.2026.1771578 (PMC13021834; doi:10.3389/fmicb.2026.1771578)
Supplement: Supplementary file 5 [file Table_2.XLSX]

## Sheet: Sheet1
Table S4: Number of total raw sequencing reads, useful reads, average sequencing depth and median Q-scores
Spore concentration (CFU spore/sample)	Sample type	DNA concentration (copies/reaction)			Number of correctly identified repeats			Number of consensus sequences			Number of total reads			Number of useful reads			Ratio of useful reads / total reds			Average sequencing depth			Median Q-scores
		1	2	3	1	2	3	1	2	3	1	2	3	1	2	3	1	2	3	1	2	3	1	2	3
100000000	Spore suspension	2.61035e+07	9.02227e+06	5.4019e+06	31	31	31	31	31	31	2262271	1085138	707820	1088236	589031	419490	0.481037	0.542817	0.592651	51287.4	29154.8	18894.2	22.4	22.7	23
	Muddy water	1.30228e+07	7.24841e+06	2.52148e+06	31	31	31	31	31	31	2920843	2248965	490450	1437044	818085	262579	0.491996	0.363761	0.535384	72236.9	43116.8	12943.7	22.2	22.3	22.3
	Soil	652289	631624	459244	31	31	31	31	31	31	514719	391130	199206	237929	168575	107467	0.46225	0.430995	0.539477	12321.7	10020.9	5236.88	22.3	22	22.5
	Surface	1.33298e+06	360731	303169	31	31	31	31	30	29	386380	251534	128567	195237	134175	46557	0.505298	0.533427	0.362122	13216.4	8604.05	2376.97	22.4	22.5	22.1
10000000	Spore suspension	3.35807e+06	1.3287e+06	548202	31	31	31	31	30	30	397933	239475	170440	224658	79335	92778	0.564562	0.331287	0.544344	10415.6	6295.4	4438.52	22.9	22.3	22.7
	Muddy water	1.84517e+06	1.09885e+06	584660	31	31	31	31	30	31	438343	233346	209841	202464	69183	109022	0.461885	0.296482	0.519546	10030.8	5574.66	5633.87	22.2	22.3	22.4
	Soil	89206	80473.7	57762.6	31	31	31	31	27	27	188827	86646	79118	100725	38976	20750	0.533425	0.44983	0.262266	5057.7	3153.24	2168.99	22.6	22.2	22.3
	Surface	96216.7	60620.3	53295.8	31	31	31	31	31	30	121850	120937	116438	89476	118427	35234	0.734313	0.979245	0.302599	7679.62	5783.55	3124.14	22.3	22.2	22.2
1000000	Spore suspension	319194	253156	168742	31	31	31	31	31	29	90386	123659	91038	48202	45500	34236	0.533291	0.367947	0.376063	2261.54	3227.07	1938.31	22.3	22	21.7
	Muddy water	189477	183475	63824.7	31	31	31	28	30	30	191733	180011	125381	48975	71405	63978	0.255433	0.39667	0.510269	3618.75	3529.19	3375.85	22.1	22	22.5
	Soil	5237.28	4312.73	4083.04	31	31	31	29	29	27	74480	41212	36067	30966	21173	16559	0.415763	0.513758	0.459118	1687.38	1040.9	1112	21.9	22.6	22.2
	Surface	9072.36	4796.12	4056.84	31	31	31	31	27	30	112874	90230	58687	59112	20528	18517	0.523699	0.227507	0.315521	2994.26	1277.58	1059.09	22.3	21.2	21.9
100000	Spore suspension	59844.7	49865.3	28632.1	31	31	31	30	29	28	88912	134858	86535	63074	46209	42927	0.709398	0.342649	0.496065	3261.82	3649.98	2157.59	22.1	22	21.8
	Muddy water	18185.2	17722.8	3269.74	31	30	30	29	30	27	120558	107672	66928	46736	50009	16501	0.387664	0.464457	0.246549	2411.96	4135.84	847.341	22	22.2	22.1
	Soil	926.64	484.641	469.287	30	29	28	27	24	21	34824	22561	14958	12540	6195	4386	0.360096	0.274589	0.293221	838.979	358.311	359.463	21.4	21.1	21.2
	Surface	984.032	407.306	225.734	31	25	24	29	20	13	48895	47141	18995	14306	6224	2035	0.292586	0.132029	0.107133	1294.95	412.857	110.254	22.1	21.3	21.1
10000	Spore suspension	17327.9	5805.59	4873.95	31	31	31	31	27	29	84973	81483	51344	44079	25132	25568	0.518741	0.308432	0.497974	2284.03	1565.81	1288.74	22.2	21.6	22.3
	Muddy water	2721.57	1600.03	902.111	29	27	28	23	20	26	66107	63072	58779	17494	6646	17779	0.264632	0.105372	0.302472	847.313	327.385	1507.97	22.1	21.7	22.1
	Soil	316.18	303.872	187.487	25	23	20	12	11	7	10539	17533	3005	1272	2415	691	0.120695	0.13774	0.22995	82.1262	156.725	67.1093	21.2	21.5	21.5
	Surface	184.493	134.575	41.4236	22	15	17	5	9	2	7299	4291	2598	949	693	343	0.130018	0.161501	0.132025	90.456	95.8283	41.6175	20.5	21.4	20
1000	Spore suspension	3886.38	2568.34	1615.55	30	30	29	29	27	22	51443	34892	23046	24316	13326	5053	0.472678	0.381921	0.219257	1220.88	809.815	304.544	22.3	22	21.7
	Muddy water	865.135	760.604	607.141	27	27	25	26	14	19	21830	21344	10095	9309	2737	3828	0.426432	0.128233	0.379198	468.456	156.838	213.954	22.4	20.9	22.1
	Soil	165.365	137.199	79.2023	22	18	17	9	9	3	2432	2622	3069	862	693	488	0.354441	0.264302	0.159009	58.1865	53.1608	32.5679	22.1	22	21.3
	Surface	32.0182	28.5144	19.755	17	16	13	2	2	9	3223	1936	2605	325	260	485	0.100838	0.134298	0.18618	56.0077	42.9555	69.8266	21	21.3	21.9
100	Spore suspension	741.265	584.133	440	30	27	24	25	21	12	22370	18472	7565	7320	5616	1229	0.327224	0.304028	0.162459	585.12	487.831	101.555	22	22.1	20.3
	Muddy water	497.285	490.922	434.394	17	26	24	3	10	13	3967	5044	4305	418	1355	1125	0.105369	0.268636	0.261324	39.4199	113.337	82.8455	20.6	21.6	21.9
	Soil	42.2315	40.3703	32.6427	18	15	12	3	2	2	1762	2332	1846	299	275	253	0.169694	0.117925	0.137053	39.559	27.9312	24.4599	21.9	20.9	20.6
	Surface	11.8788	0	0	12	0	0	3	0	0	883	530	605	252	0	0	0.285391	0	0	29.0741	16.8254	19.2063	21.9	21.2	19.8
10	Spore suspension	402.095	355.795	315.841	27	29	24	24	24	14	12547	12105	7028	4433	4030	1635	0.353312	0.33292	0.232641	282.122	314.091	158.64	22.3	21.9	21.6
	Muddy water	284.008	244.916	182.133	19	27	20	10	9	7	3832	3586	2433	730	1036	600	0.190501	0.288901	0.246609	82.1517	74.7122	60.3459	21.3	21.6	21.6
	Soil	29.9251	27.1702	26.909	13	12	13	1	5	2	985	1430	1418	167	294	293	0.169543	0.205594	0.206629	22.2435	40.2857	27.7861	21.5	22.2	21.9
	Surface	0	0	0	0	0	0	0	0	0	590	679	560	0	0	0	0	0	0	18.7302	21.5556	17.7778	20.5	21.7	20.7
1	Spore suspension	189.307	90.8639	61.3507	17	13	12	4	2	3	1706	1045	1212	440	209	281	0.257913	0.2	0.231848	33.3669	22.4429	33.9403	22.3	20.4	21.5
	Muddy water	119.079	95.9754	50.9012	12	10	11	2	3	3	1703	1399	1216	253	273	240	0.148561	0.195139	0.197368	25.1987	30.2142	20.3996	20.6	21.6	21.2
	Soil	12.6688	8.75821	0	12	11	0	2	0	0	1052	672	637	197	135	0	0.187262	0.200893	0	21.4804	16.7769	18.5378	20.9	21.9	22.1
	Surface	0	0	0	0	0	0	0	0	0	556	642	630	0	0	0	0	0	0	17.6508	20.381	20	20.9	21.7	21.2
