# Supplementary material for: Development of Nanopore amplicon sequencing method for culture-free genotyping of Bacillus anthracis strains directly from environmental samples
Source: Front Microbiol. 2026 Mar 13;17:1771578. doi: 10.3389/fmicb.2026.1771578 (PMC13021834; doi:10.3389/fmicb.2026.1771578)
Supplement: Supplementary file 6 [file Table_3.XLSX]

## Sheet: Sheet1
Table S5: Data of the detection effectiveness assays of the spore dilution samples with the new NGS-based method
Sample ID	Repeats:	bams01	bams03	bams05	bams13	bams15	bams21	bams22	bams23	bams24	bams25	bams28	bams30	bams31	bams34	bams44	bams51	bams53	CG3	pXO1	pXO2	vntr12	vntr16	vntr17	vntr19	vntr23	vntr35	vrrA	vrrB1	vrrB2	vrrC1	vrrC2
Reference	Fragment length (unit)	13	30	7	30	45	10	14	9	11	13	14	75	64	9	8	9	8	1	10	8	6	20	4	5	4	4	5	20	14	57	21
	PCR product length (bp)	422	609	385	454	607	676	663	567	595	391	493	889	772	425	417	493	236	153	135	139	115	273	386	99	197	109	326	229	162	616	571
10^8/1	PCR product length (bp)	422	609	385	454	607	676	663	567	595	391	493	889	772	425	417	493	236	153	135	139	115	273	386	99	197	109	326	229	162	616	571
	Fragment length (unit)	13	30	7	30	45	10	14	9	11	13	14	75	64	9	8	9	8	1	10	8	6	20	4	5	4	4	5	20	14	57	21
	Comment	Consensus_Bant	Consensus_Bant	Consensus_Bant	Consensus_Bant	Consensus_Bant	Consensus_Bant	Consensus_Bant	Consensus_Bant	Consensus_Bant	Consensus_Bant	Consensus_Bant	Consensus_Bant	Consensus_Bant	Consensus_Bant	Consensus_Bant	Consensus_Bant	Consensus_Bant	Consensus_Bant	Consensus_Bant	Consensus_Bant	Consensus_Bant	Consensus_Bant	Consensus_Bant	Consensus_Bant	Consensus_Bant	Consensus_Bant	Consensus_Bant	Consensus_Bant	Consensus_Bant	Consensus_Bant	Consensus_Bant
	Number of reads used for analysis	50968	2656	29110	26018	5486	32866	4288	45202	5855	36530	129838	869	7009	16617	2200	8960	45921	19792	24035	36225	33892	415	143731	202412	8746	37714	24169	40679	44288	5152	16593
	Sequencing depth per locus	112103	20824.9	56605.4	52477.5	24222.7	56813.4	11129.4	91061.9	61778.2	62959.2	208753	10925.2	18761.5	37631.7	3670.05	19536.8	68921.9	31458.7	30418.5	62995.7	44786.9	733.022	229881	261622	18678	47917.8	46449.8	87431.3	125282	55242.9	81612.9
10^8/2	PCR product length (bp)	422	609	385	454	607	676	663	567	595	391	493	889	772	425	417	493	236	153	135	139	115	273	386	99	197	109	326	229	162	616	571
	Fragment length (unit)	13	30	7	30	45	10	14	9	11	13	14	75	64	9	8	9	8	1	10	8	6	20	4	5	4	4	5	20	14	57	21
	Comment	Consensus_Bant	Consensus_Bant	Consensus_Bant	Consensus_Bant	Consensus_Bant	Consensus_Bant	Consensus_Bant	Consensus_Bant	Consensus_Bant	Consensus_Bant	Consensus_Bant	Consensus_Bant	Consensus_Bant	Consensus_Bant	Consensus_Bant	Consensus_Bant	Consensus_Bant	Consensus_Bant	Consensus_Bant	Consensus_Bant	Consensus_Bant	Consensus_Bant	Consensus_Bant	Consensus_Bant	Consensus_Bant	Consensus_Bant	Consensus_Bant	Consensus_Bant	Consensus_Bant	Consensus_Bant	Consensus_Bant
	Number of reads used for analysis	22501	1906	13123	15455	2802	19044	1640	29452	4489	11049	80064	548	3476	13405	799	5010	14450	12798	13587	21423	30854	33	53244	97759	3716	24515	15275	28439	28886	4887	14402
	Sequencing depth per locus	52741	12760.8	28062.9	27434.9	13164.8	31905.9	4178.04	56955.1	44739.7	18733.9	130798	6105.14	9114.17	25573.4	1224.66	12219.5	24270.5	19329.9	17334.1	37370.8	40541.4	59.4396	123177	124167	7625.62	30603	29227.6	58192.5	81869.2	47445.5	63024.9
10^8/3	PCR product length (bp)	422	609	385	454	607	676	663	567	595	391	493	889	772	425	417	493	236	153	135	139	115	273	386	99	197	109	326	229	162	616	571
	Fragment length (unit)	13	30	7	30	45	10	14	9	11	13	14	75	64	9	8	9	8	1	10	8	6	20	4	5	4	4	5	20	14	57	21
	Comment	Consensus_Bant	Consensus_Bant	Consensus_Bant	Consensus_Bant	Consensus_Bant	Consensus_Bant	Consensus_Bant	Consensus_Bant	Consensus_Bant	Consensus_Bant	Consensus_Bant	Consensus_Bant	Consensus_Bant	Consensus_Bant	Consensus_Bant	Consensus_Bant	Consensus_Bant	Consensus_Bant	Consensus_Bant	Consensus_Bant	Consensus_Bant	Consensus_Bant	Consensus_Bant	Consensus_Bant	Consensus_Bant	Consensus_Bant	Consensus_Bant	Consensus_Bant	Consensus_Bant	Consensus_Bant	Consensus_Bant
	Number of reads used for analysis	15579	1432	10561	10541	2511	12316	2220	19238	3165	11985	41369	537	2954	9795	1436	3846	15881	8895	11736	14296	17933	326	62184	62984	4999	18951	8888	14944	15122	3834	9032
	Sequencing depth per locus	31755.9	6804.26	18399.2	17720.1	8058.71	20159.3	5595.77	35683.3	28443.3	19930.5	65067.5	3010.66	6894.19	17736.5	2243.06	8377.95	22641.2	13137.2	15454.9	25345	23642.9	536.062	96967.4	80007.9	9160.58	23525.8	16746.4	30435	43355.9	27466.2	39405.6
10^7/1	PCR product length (bp)	422	609	385	454	607	676	663	567	595	391	493	889	772	425	417	493	236	153	135	139	115	273	386	99	197	109	326	229	162	616	571
	Fragment length (unit)	13	30	7	30	45	10	14	9	11	13	14	75	64	9	8	9	8	1	10	8	6	20	4	5	4	4	5	20	14	57	21
	Comment	Consensus_Bant	Consensus_Bant	Consensus_Bant	Consensus_Bant	Consensus_Bant	Consensus_Bant	Consensus_Bant	Consensus_Bant	Consensus_Bant	Consensus_Bant	Consensus_Bant	Consensus_Bant	Consensus_Bant	Consensus_Bant	Consensus_Bant	Consensus_Bant	Consensus_Bant	Consensus_Bant	Consensus_Bant	Consensus_Bant	Consensus_Bant	Consensus_Bant	Consensus_Bant	Consensus_Bant	Consensus_Bant	Consensus_Bant	Consensus_Bant	Consensus_Bant	Consensus_Bant	Consensus_Bant	Consensus_Bant
	Number of reads used for analysis	7695	726	7456	5901	1768	6348	591	12668	1622	3420	22787	247	1780	4153	473	1576	9101	5022	3630	10465	9358	61	28739	43739	728	10290	3173	6858	6733	1587	5963
	Sequencing depth per locus	16788.7	3051.56	13439	10082.4	6246.66	10904.4	1131.16	24394.4	17987.9	5937.95	37050.1	1636.47	4263.26	8271.42	795.127	3633.28	15302.4	7619.63	4917.14	18977.2	12420.8	103.051	48580.9	56088.8	1576.09	12842.1	7288.03	14372.8	20443.5	16342.3	23896.4
10^7/2	PCR product length (bp)	422	609	385	454	607	676	663	567	595	391	493	889	772	425	417	493	236	153	135	139	115	273	386	99	197	109	326	229	162	616	571
	Fragment length (unit)	13	30	7	30	45	10	14	9	11	13	14	75	64	9	8	9	8	1	10	8	6	20	4	5	4	4	5	20	14	57	21
	Comment	Consensus_Bant	Consensus_Bant	Consensus_Bant	Consensus_Bant	Consensus_Bant	Consensus_Bant	Consensus_Bant	Consensus_Bant	Consensus_Bant	Consensus_Bant	Consensus_Bant	Consensus_Bant	Consensus_Bant	Consensus_Bant	Consensus_Bant	Consensus_Bant	Consensus_Bant	Consensus_Bant	Consensus_Bant	Consensus_Bant	Consensus_Bant	No_cons_LowReadBant	Consensus_Bant	Consensus_Bant	Consensus_Bant	Consensus_Bant	Consensus_Bant	Consensus_Bant	Consensus_Bant	Consensus_Bant	Consensus_Bant
	Number of reads used for analysis	1542	201	1564	1402	327	1058	96	1956	904	952	8493	36	407	606	86	329	1023	5699	4391	3789	5919	7	4808	15357	181	5243	780	5049	3760	529	2841
	Sequencing depth per locus	10596.3	1896.59	11732.8	5389.76	3385.39	5922.14	783.089	12460.4	12539	3708.08	31832.3	883.359	1962.13	3755.28	402.156	2418.12	2388.19	9234.65	6144.21	9535.9	8229.38	38.3919	20299.9	20952.3	1203.66	7870.5	5783.63	11825.9	16676.4	10650	14125.2
10^7/3	PCR product length (bp)	422	609	385	454	607	676	663	567	595	391	493	889	772	425	417	493	236	153	135	139	115	273	386	99	197	109	326	229	162	616	571
	Fragment length (unit)	13	30	7	30	45	10	14	9	11	13	14	75	64	9	8	9	8	1	10	8	6	20	4	5	4	4	5	20	14	57	21
	Comment	Consensus_Bant	Consensus_Bant	Consensus_Bant	Consensus_Bant	Consensus_Bant	Consensus_Bant	Consensus_Bant	Consensus_Bant	Consensus_Bant	Consensus_Bant	Consensus_Bant	Consensus_Bant	Consensus_Bant	Consensus_Bant	Consensus_Bant	Consensus_Bant	Consensus_Bant	Consensus_Bant	Consensus_Bant	Consensus_Bant	Consensus_Bant	No_cons_LowReadBant	Consensus_Bant	Consensus_Bant	Consensus_Bant	Consensus_Bant	Consensus_Bant	Consensus_Bant	Consensus_Bant	Consensus_Bant	Consensus_Bant
	Number of reads used for analysis	1871	354	3981	3025	1884	1902	259	5909	1365	2506	8816	103	1386	1360	397	758	2917	1454	1168	4988	3093	11	7431	21811	201	6528	460	1740	1610	1425	2065
	Sequencing depth per locus	5493.43	1073.48	6594.68	5166.28	4363.25	3528.29	682.578	11812.8	9165.95	4493.08	15187.8	560.485	2920.98	3998.38	699.4	1837.76	5115.76	2449.32	1689.02	9582.15	4196.59	14.8095	13810.9	28601.2	605.706	8131.85	1893.02	3871.68	5494.89	5650.77	10823.7
10^6/1	PCR product length (bp)	422	609	385	454	607	676	663	567	595	391	493	889	772	425	417	493	236	153	135	139	115	273	386	99	197	109	326	229	162	616	571
	Fragment length (unit)	13	30	7	30	45	10	14	9	11	13	14	75	64	9	8	9	8	1	10	8	6	20	4	5	4	4	5	20	14	57	21
	Comment	Consensus_Bant	Consensus_Bant	Consensus_Bant	Consensus_Bant	Consensus_Bant	Consensus_Bant	Consensus_Bant	Consensus_Bant	Consensus_Bant	Consensus_Bant	Consensus_Bant	Consensus_Bant	Consensus_Bant	Consensus_Bant	Consensus_Bant	Consensus_Bant	Consensus_Bant	Consensus_Bant	Consensus_Bant	Consensus_Bant	Consensus_Bant	Consensus_Bant	Consensus_Bant	Consensus_Bant	Consensus_Bant	Consensus_Bant	Consensus_Bant	Consensus_Bant	Consensus_Bant	Consensus_Bant	Consensus_Bant
	Number of reads used for analysis	2414	154	1522	1023	234	1113	218	2052	244	1702	4820	33	217	766	146	359	2780	1058	884	1680	1444	133	6719	9184	402	1906	843	1625	1711	244	572
	Sequencing depth per locus	4457.93	888.043	2815.79	2087.12	1159.53	2233.44	416.347	4286.12	2776.01	2942.74	8120.09	375.777	831.703	1666.47	251.175	848.86	4082.04	1707.21	1182.95	2956.62	1913.07	230.491	11062.1	12038.2	918.416	2407.38	1881.45	3454.57	5001.35	2494.96	3706.9
10^6/2	PCR product length (bp)	422	609	385	454	607	676	663	567	595	391	493	889	772	425	417	493	236	153	135	139	115	273	386	99	197	109	326	229	162	616	571
	Fragment length (unit)	13	30	7	30	45	10	14	9	11	13	14	75	64	9	8	9	8	1	10	8	6	20	4	5	4	4	5	20	14	57	21
	Comment	Consensus_Bant	Consensus_Bant	Consensus_Bant	Consensus_Bant	Consensus_Bant	Consensus_Bant	Consensus_Bant	Consensus_Bant	Consensus_Bant	Consensus_Bant	Consensus_Bant	Consensus_Bant	Consensus_Bant	Consensus_Bant	Consensus_Bant	Consensus_Bant	Consensus_Bant	Consensus_Bant	Consensus_Bant	Consensus_Bant	Consensus_Bant	Consensus_Bant	Consensus_Bant	Consensus_Bant	Consensus_Bant	Consensus_Bant	Consensus_Bant	Consensus_Bant	Consensus_Bant	Consensus_Bant	Consensus_Bant
	Number of reads used for analysis	1717	208	1161	1093	151	722	84	1282	156	791	4801	23	247	407	51	275	701	2459	1636	2469	2962	82	3294	8776	151	2240	996	2597	2103	355	1510
	Sequencing depth per locus	6042.58	1683.86	6014.92	2963.33	1750.81	2893.44	375.29	5790.86	5329.42	2266.79	15201.2	633.655	1126.43	1776	195.542	1260.14	1434.57	4304.31	2266.04	5537.71	4091.47	138.484	9874.63	12121.7	688.695	3276.37	3950.55	6088.91	8623.48	5881.74	7010.32
10^6/3	PCR product length (bp)	422	609	385	454	607	676	662	567	595	391	493	889	772	425	417	493	236	153	135	139	115	273	386	99	197	109	326	229	162	617	571
	Fragment length (unit)	13	30	7	30	45	10	14	9	11	13	14	75	64	9	8	9	8	1	10	8	6	20	4	5	4	4	5	20	14	57	21
	Comment	Consensus_Bant	Consensus_Bant	Consensus_Bant	Consensus_Bant	Consensus_Bant	Consensus_Bant	No_cons_LowReadBant	Consensus_Bant	Consensus_Bant	Consensus_Bant	Consensus_Bant	Consensus_Bant	Consensus_Bant	Consensus_Bant	Consensus_Bant	Consensus_Bant	Consensus_Bant	Consensus_Bant	Consensus_Bant	Consensus_Bant	Consensus_Bant	Consensus_Bant	Consensus_Bant	Consensus_Bant	No_cons_Bant	Consensus_Bant	Consensus_Bant	Consensus_Bant	Consensus_Bant	Consensus_Bant	Consensus_Bant
	Number of reads used for analysis	234	90	1224	634	592	787	14	2067	236	404	3934	31	344	609	49	130	1437	597	381	2383	1516	24	2749	10287	27	1084	137	658	468	54	1055
	Sequencing depth per locus	1545.08	484.984	2574.12	1549.99	2460.67	2022.06	57.4615	5196.02	3368.48	934.368	9096.5	472.695	1046.99	1781.48	120.046	475.866	2316.99	1193.63	593.23	4892.39	2123.27	28.5824	5924.3	13882.9	106.325	1482.93	909.96	1571.43	2171.18	2797.57	4074.91
10^5/1	PCR product length (bp)	422	609	385	454	607	676	663	567	595	391	493	889	772	425	417	493	236	153	135	139	115	273.5	386	99	197	109	326	229	162	616	571
	Fragment length (unit)	13	30	7	30	45	10	14	9	11	13	14	75	64	9	8	9	8	1	10	8	6	20	4	5	4	4	5	20	14	57	21
	Comment	Consensus_Bant	Consensus_Bant	Consensus_Bant	Consensus_Bant	Consensus_Bant	Consensus_Bant	Consensus_Bant	Consensus_Bant	Consensus_Bant	Consensus_Bant	Consensus_Bant	Consensus_Bant	Consensus_Bant	Consensus_Bant	Consensus_Bant	Consensus_Bant	Consensus_Bant	Consensus_Bant	Consensus_Bant	Consensus_Bant	Consensus_Bant	No_cons_LowReadBant	Consensus_Bant	Consensus_Bant	Consensus_Bant	Consensus_Bant	Consensus_Bant	Consensus_Bant	Consensus_Bant	Consensus_Bant	Consensus_Bant
	Number of reads used for analysis	645	139	1925	1332	731	1550	43	2361	446	926	8939	49	475	854	65	312	2697	1318	912	3393	2353	6	5924	18488	50	1487	364	1445	1199	207	2439
	Sequencing depth per locus	2953.45	614.356	4413.45	2566.57	2882.4	3503.86	111.265	5860.08	6769.8	1878.98	16961.2	589.955	1433.79	2649.94	125.465	1095.9	4230.67	2385.41	1326.93	6921.85	3246.43	19.4505	12085.2	24387.7	164.081	1959.29	1693.18	3117.11	4322.52	5781.24	8133.6
10^5/2	PCR product length (bp)	422	609	385	454	607	679	663	567	595	391	493	889	772	425	417	493	236	153	135	139	115	273	386	99	197	109	326	229	162	616	571
	Fragment length (unit)	13	30	7	30	45	10	14	9	11	13	14	75	64	9	8	9	8	1	10	8	6	20	4	5	4	4	5	20	14	57	21
	Comment	Consensus_Bant	Consensus_Bant	Consensus_Bant	Consensus_Bant	Consensus_Bant	Consensus_Bant	No_cons_LowReadBant	Consensus_Bant	Consensus_Bant	Consensus_Bant	Consensus_Bant	No_cons_LowReadBant	Consensus_Bant	Consensus_Bant	Consensus_Bant	Consensus_Bant	Consensus_Bant	Consensus_Bant	Consensus_Bant	Consensus_Bant	Consensus_Bant	Consensus_Bant	Consensus_Bant	Consensus_Bant	Consensus_Bant	Consensus_Bant	Consensus_Bant	Consensus_Bant	Consensus_Bant	Consensus_Bant	Consensus_Bant
	Number of reads used for analysis	381	72	1088	571	409	566	16	1605	605	264	3800	24	276	285	30	170	480	1949	1070	2855	3140	91	2224	11715	38	2779	89	3039	2056	137	4385
	Sequencing depth per locus	3605.09	722.836	6527.59	2630.44	2674.84	3277.85	74.1342	9171.66	13906.1	1238.32	13854.3	422.867	1875.59	2033.86	159.257	1163.39	1274.56	3777.38	1687.59	7884.12	4487.25	96.7143	10075.2	16442	206.096	4116.62	1594.17	7008.52	9886.96	10994.2	15498.1
10^5/3	PCR product length (bp)	422	609	385	454	607	676	663	567	595	391	493	889	772	425	417	493	236	153	135	139	115	273	386	99	197	109	326	229	162	616	571
	Fragment length (unit)	13	30	7	30	45	10	14	9	11	13	14	75	64	9	8	9	8	1	10	8	6	20	4	5	4	4	5	20	14	57	21
	Comment	Consensus_Bant	Consensus_Bant	Consensus_Bant	Consensus_Bant	Consensus_Bant	Consensus_Bant	No_cons_LowReadBant	Consensus_Bant	Consensus_Bant	Consensus_Bant	Consensus_Bant	Consensus_Bant	Consensus_Bant	Consensus_Bant	No_cons_LowReadBant	Consensus_Bant	Consensus_Bant	Consensus_Bant	Consensus_Bant	Consensus_Bant	Consensus_Bant	No_cons_LowReadBant	Consensus_Bant	Consensus_Bant	Consensus_Bant	Consensus_Bant	Consensus_Bant	Consensus_Bant	Consensus_Bant	Consensus_Bant	Consensus_Bant
	Number of reads used for analysis	1351	102	1018	843	390	1013	22	2543	178	204	5960	40	236	479	8	177	1494	630	319	1664	1549	24	4861	11886	35	1074	413	1499	1436	197	1282
	Sequencing depth per locus	3176.68	475.621	3060.91	1761.27	1840.05	2133.32	40.0845	5702.23	3799.09	404.153	10226.9	427.706	772.142	1196.28	23.0408	582.682	2280.49	1078.31	442.896	3257.07	2117.63	25.6667	8798.32	15632.4	77.7919	1461.94	1285.98	3159.66	4417.16	3635.03	4892.7
10^4/1	PCR product length (bp)	422	609	385	454	607	676	663	567	595	391	493	889	772	425	417	493	236	153	135	139	115	273	386	99	197	109	326	229	162	616	571
	Fragment length (unit)	13	30	7	30	45	10	14	9	11	13	14	75	64	9	8	9	8	1	10	8	6	20	4	5	4	4	5	20	14	57	21
	Comment	Consensus_Bant	Consensus_Bant	Consensus_Bant	Consensus_Bant	Consensus_Bant	Consensus_Bant	Consensus_Bant	Consensus_Bant	Consensus_Bant	Consensus_Bant	Consensus_Bant	Consensus_Bant	Consensus_Bant	Consensus_Bant	Consensus_Bant	Consensus_Bant	Consensus_Bant	Consensus_Bant	Consensus_Bant	Consensus_Bant	Consensus_Bant	Consensus_Bant	Consensus_Bant	Consensus_Bant	Consensus_Bant	Consensus_Bant	Consensus_Bant	Consensus_Bant	Consensus_Bant	Consensus_Bant	Consensus_Bant
	Number of reads used for analysis	1778	80	913	1557	404	977	358	2135	654	1893	7281	41	221	547	91	327	1547	707	1033	1260	1074	249	4071	8383	203	1846	453	1190	1206	176	1424
	Sequencing depth per locus	3546.32	377.289	2173.78	2412.71	1756.52	2057.09	668.33	4385.53	5539.3	3210.69	12046.4	442.493	758.078	1288.57	147.959	768.323	2432.99	1063.39	1362.81	2288.05	1415.51	419.055	6983.59	10936.9	522.01	2382.43	1101.56	2438.27	3488.54	3872.57	6382.02
10^4/2	PCR product length (bp)	422	609	385	256	607	676	660.5	567	595	391	493	888	772	425	417	493	236	153	135	139	115	273	386	99	197	109	326	229	162	616	571
	Fragment length (unit)	13	30	7	8	45	10	14	9	11	13	14	75	64	9	8	9	8	1	10	8	6	20	4	5	4	4	5	20	14	57	21
	Comment	Consensus_Bant	Consensus_Bant	Consensus_Bant	Consensus_Bant	Consensus_Bant	Consensus_Bant	No_cons_LowReadBant	Consensus_Bant	Consensus_Bant	Consensus_Bant	Consensus_Bant	No_cons_LowReadBant	Consensus_Bant	Consensus_Bant	Consensus_Bant	Consensus_Bant	Consensus_Bant	Consensus_Bant	Consensus_Bant	Consensus_Bant	Consensus_Bant	No_cons_LowReadBant	Consensus_Bant	Consensus_Bant	No_cons_LowReadBant	Consensus_Bant	Consensus_Bant	Consensus_Bant	Consensus_Bant	Consensus_Bant	Consensus_Bant
	Number of reads used for analysis	100	25	1082	312	662	409	5	1757	210	358	2152	21	378	437	75	92	1042	248	208	3733	1102	23	1634	5384	21	1231	56	564	361	47	658
	Sequencing depth per locus	1186.87	161	2353.98	1710.12	4135.6	1064.21	23.5385	4367.48	2722.04	845.404	5870.4	239.895	807.911	1339.38	166.7	389.815	1844.72	546.451	312.326	7666.63	1601.07	40.7802	3847.13	7724.79	57.1472	1610.12	445.227	1329.98	1843.62	1762.88	2980.47
10^4/3	PCR product length (bp)	423	609	385	454	607	676	672	567	595	391	493	889	772	425	417	493	236	153	135	139	115	273	386	99	197	109	326	229	162	616	571
	Fragment length (unit)	13	30	7	30	45	10	14	9	11	13	14	75	64	9	8	9	8	1	10	8	6	20	4	5	4	4	5	20	14	57	21
	Comment	Consensus_Bant	Consensus_Bant	Consensus_Bant	Consensus_Bant	Consensus_Bant	Consensus_Bant	Consensus_Bant	Consensus_Bant	Consensus_Bant	Consensus_Bant	Consensus_Bant	No_cons_LowReadBant	Consensus_Bant	Consensus_Bant	Consensus_Bant	Consensus_Bant	Consensus_Bant	Consensus_Bant	Consensus_Bant	Consensus_Bant	Consensus_Bant	No_cons_LowReadBant	Consensus_Bant	Consensus_Bant	Consensus_Bant	Consensus_Bant	Consensus_Bant	Consensus_Bant	Consensus_Bant	Consensus_Bant	Consensus_Bant
	Number of reads used for analysis	188	76	1291	950	474	514	31	1463	355	675	2098	18	367	453	117	147	1637	299	199	1472	900	10	2238	6831	41	1189	69	393	353	80	640
	Sequencing depth per locus	1002.95	310.928	2294.04	1819.59	1246.19	1067.55	74.8522	3160.14	2461.28	1282.65	4045.03	176.373	855.04	1176.35	249.326	401.357	2871.08	598.222	314.985	3023.36	1211.32	23.1172	4780.77	9021.79	105.919	1543.61	438.531	923.188	1299.58	1693.89	2908.62
10^3/1	PCR product length (bp)	422	609	385	454	607	676	663	567	595	391	493	889	772	425	417	493	236	153	135	139	115	NA	386	99	197	109	326	229	162	616	571
	Fragment length (unit)	13	30	7	30	45	10	14	9	11	13	14	75	64	9	8	9	8	1	10	8	6	NA	4	5	4	4	5	20	14	57	21
	Comment	Consensus_Bant	Consensus_Bant	Consensus_Bant	Consensus_Bant	Consensus_Bant	Consensus_Bant	No_cons_LowReadBant	Consensus_Bant	Consensus_Bant	Consensus_Bant	Consensus_Bant	Consensus_Bant	Consensus_Bant	Consensus_Bant	Consensus_Bant	Consensus_Bant	Consensus_Bant	Consensus_Bant	Consensus_Bant	Consensus_Bant	Consensus_Bant	No_Read	Consensus_Bant	Consensus_Bant	Consensus_Bant	Consensus_Bant	Consensus_Bant	Consensus_Bant	Consensus_Bant	Consensus_Bant	Consensus_Bant
	Number of reads used for analysis	91	73	1123	994	473	549	9	1666	322	330	2103	23	333	490	82	89	874	287	190	1992	835	0	853	7993	24	1241	35	381	295	49	517
	Sequencing depth per locus	737.258	395.89	2377.17	2015.74	994.572	1147.43	31.5837	3633	2340.83	678.558	4445.9	151.511	938.775	1202.49	161.388	319.637	1592.48	516.438	300.452	4146.68	1192.01	4.91575	2688.46	10587.1	83.7259	1587.83	389.948	954.201	1338.47	1525.08	2674.07
10^3/2	PCR product length (bp)	422	609	385	454	607	676	662	567	595	391	493	888	772	425	417	493	236	153	135	139	115	NA	386	99	197	109	326	229	162	616	571
	Fragment length (unit)	13	30	7	30	45	10	14	9	11	13	14	75	64	9	8	9	8	1	10	8	6	NA	4	5	4	4	5	20	14	57	21
	Comment	Consensus_Bant	Consensus_Bant	Consensus_Bant	Consensus_Bant	Consensus_Bant	Consensus_Bant	No_cons_LowReadBant	Consensus_Bant	Consensus_Bant	Consensus_Bant	Consensus_Bant	No_cons_LowReadBant	Consensus_Bant	Consensus_Bant	Consensus_Bant	Consensus_Bant	Consensus_Bant	Consensus_Bant	Consensus_Bant	Consensus_Bant	Consensus_Bant	No_Read	Consensus_Bant	Consensus_Bant	No_cons_LowReadBant	Consensus_Bant	No_cons_LowReadBant	Consensus_Bant	Consensus_Bant	Consensus_Bant	Consensus_Bant
	Number of reads used for analysis	29	37	732	558	423	172	11	384	261	218	1127	9	288	147	56	56	309	128	148	1638	494	0	534	4054	19	534	20	289	185	33	433
	Sequencing depth per locus	340.315	201.724	2027.96	1251.4	2301.53	565.464	33.2097	1360.18	1591.95	537.008	2726.44	91.3442	693.421	641.094	129.153	238.998	572.441	325.359	235.281	3520.91	735.722	3.8022	1549.47	5521.43	59.0863	715.037	253.791	722.371	1013.97	1080.78	1789.7
10^3/3	PCR product length (bp)	422	609	385	454	607	676	NA	567	595	391	493	NA	772	425	417	493	236	153	135	139	115	271	386	99	197	109	326	229	162	616	571
	Fragment length (unit)	13	30	7	30	45	10	NA	9	11	13	14	NA	64	9	8	9	8	1	10	8	6	20	4	5	4	4	5	20	14	57	21
	Comment	Consensus_Bant	No_cons_LowReadBant	Consensus_Bant	Consensus_Bant	Consensus_Bant	Consensus_Bant	No_Read	Consensus_Bant	Consensus_Bant	Consensus_Bant	Consensus_Bant	No_Read	Consensus_Bant	Consensus_Bant	Consensus_Bant	No_cons_LowReadBant	Consensus_Bant	Consensus_Bant	No_cons_Bant	Consensus_Bant	Consensus_Bant	No_cons_LowReadBant	Consensus_Bant	Consensus_Bant	No_cons_LowReadBant	Consensus_Bant	No_cons_LowReadBant	Consensus_Bant	Consensus_Bant	No_cons_LowReadBant	Consensus_Bant
	Number of reads used for analysis	26	23	185	61	180	107	0	225	24	85	469	0	121	90	36	10	331	70	49	628	140	7	342	1284	10	99	8	142	117	20	164
	Sequencing depth per locus	163.028	52.4943	465.148	166.731	680.438	268.675	6.21719	564.848	534.439	249.719	1087.93	43.5872	215.259	398.019	67.024	58.5416	645.174	138.575	72.0889	1319.09	228.965	11.6447	952.466	1931.45	26.264	149.853	110.951	348.699	483.389	446.977	635.767
10^2/1	PCR product length (bp)	422	609	385	454	607	676	663	567	595	391	493	888	772	425	417	493	236	153	135	139	115	NA	386	99	197	109	326	229	162	616	571
	Fragment length (unit)	13	30	7	30	45	10	14	9	11	13	14	75	64	9	8	9	8	1	10	8	6	NA	4	5	4	4	5	20	14	57	21
	Comment	Consensus_Bant	Consensus_Bant	Consensus_Bant	Consensus_Bant	Consensus_Bant	Consensus_Bant	No_cons_LowReadBant	Consensus_Bant	Consensus_Bant	Consensus_Bant	Consensus_Bant	No_cons_LowReadBant	Consensus_Bant	Consensus_Bant	No_cons_LowReadBant	No_cons_Bant	Consensus_Bant	Consensus_Bant	Consensus_Bant	Consensus_Bant	Consensus_Bant	No_Read	Consensus_Bant	Consensus_Bant	No_cons_LowReadBant	Consensus_Bant	Consensus_Bant	Consensus_Bant	Consensus_Bant	Consensus_Bant	Consensus_Bant
	Number of reads used for analysis	116	23	204	95	46	104	6	208	40	30	769	5	56	61	5	31	102	544	229	556	595	0	422	1698	14	322	48	423	268	45	255
	Sequencing depth per locus	867.135	205.35	1402.95	481.148	377.442	566.003	31.5264	1225.15	943.193	162.419	2977.79	86.0112	215.697	377.776	23.2398	178.89	256.869	843.026	337.956	1401.14	836.565	2.59707	1936.55	2404.67	39.3604	534.284	590.239	984.659	1386	885.761	1087.23
10^2/2	PCR product length (bp)	422	609	385	454	607	676	NA	567	595	391	493	NA	772	425	NA	493	236	153	135	139	115	NA	386	99	197	109	326	229	162	616	571
	Fragment length (unit)	13	30	7	30	45	10	NA	9	11	13	14	NA	64	9	NA	9	8	1	10	8	6	NA	4	5	4	4	5	20	14	57	21
	Comment	Consensus_Bant	No_cons_LowReadBant	Consensus_Bant	Consensus_Bant	Consensus_Bant	Consensus_Bant	No_Read	Consensus_Bant	No_cons_Bant	No_cons_LowReadBant	Consensus_Bant	No_Read	No_cons_LowReadBant	Consensus_Bant	No_Read	No_cons_LowReadBant	Consensus_Bant	Consensus_Bant	Consensus_Bant	Consensus_Bant	Consensus_Bant	No_Read	Consensus_Bant	Consensus_Bant	No_cons_LowReadBant	Consensus_Bant	Consensus_Bant	Consensus_Bant	Consensus_Bant	Consensus_Bant	Consensus_Bant
	Number of reads used for analysis	74	23	124	26	29	81	0	125	31	23	565	0	24	32	0	27	40	358	150	308	498	0	360	1466	7	268	44	426	256	21	230
	Sequencing depth per locus	721.924	159.388	1207.05	345.57	342.257	448.567	19.9955	1109.71	786.044	108.384	2447.27	75.072	162.495	301.624	9.44125	149.462	116.564	662.458	236.844	960.669	729.704	2.79853	1749.45	2093.01	36.3096	420.376	490.595	953.672	1336.66	752.571	935.762
10^2/3	PCR product length (bp)	422	609	385	NA	NA	675	NA	566	595	391	493	NA	772	425	416	491	236	153	135	139	115	273	386	99	NA	109	NA	229	162	NA	571
	Fragment length (unit)	13	30	7	NA	NA	10	NA	9	11	13	14	NA	64	9	8	9	8	1	10	8	6	20	4	5	NA	4	NA	20	14	NA	21
	Comment	No_cons_LowReadBant	No_cons_LowReadBant	No_cons_LowReadBant	No_Read	No_Read	No_cons_Bant	No_Read	No_cons_LowReadBant	No_cons_LowReadBant	No_cons_LowReadBant	Consensus_Bant	No_Read	Consensus_Bant	No_cons_Bant	No_cons_LowReadBant	No_cons_LowReadBant	Consensus_Bant	Consensus_Bant	Consensus_Bant	Consensus_Bant	Consensus_Bant	No_cons_LowReadBant	Consensus_Bant	Consensus_Bant	No_Read	Consensus_Bant	No_Read	Consensus_Bant	No_cons_Bant	No_Read	Consensus_Bant
	Number of reads used for analysis	6	6	27	0	0	28	0	12	23	10	100	0	27	24	8	7	44	24	37	190	97	5	79	306	0	37	0	53	45	0	34
	Sequencing depth per locus	54.6469	28.1839	204.288	56.337	68.2158	131.241	6.01056	84.2099	300.032	39.0179	453.178	28.8076	64.7047	126.906	16.3813	36.9493	104.246	54.3203	48.3556	412.849	173.87	8.78388	280.772	446.949	17.8832	56.1743	64.2945	168.838	222.796	156.698	324.342
10^1/1	PCR product length (bp)	422	609	385	454	608	676	NA	567	595	391	493	NA	772	425	417	493	236	153	135	139	115	NA	386	99	NA	109	326	229	162	616	571
	Fragment length (unit)	13	30	7	30	45	10	NA	9	11	13	14	NA	64	9	8	9	8	1	10	8	6	NA	4	5	NA	4	5	20	14	57	21
	Comment	No_cons_LowReadBant	No_cons_LowReadBant	Consensus_Bant	Consensus_Bant	Consensus_Bant	Consensus_Bant	No_Read	Consensus_Bant	Consensus_Bant	Consensus_Bant	Consensus_Bant	No_Read	Consensus_Bant	Consensus_Bant	Consensus_Bant	Consensus_Bant	Consensus_Bant	Consensus_Bant	Consensus_Bant	Consensus_Bant	Consensus_Bant	No_Read	Consensus_Bant	Consensus_Bant	No_Read	Consensus_Bant	Consensus_Bant	Consensus_Bant	Consensus_Bant	No_cons_Bant	Consensus_Bant
	Number of reads used for analysis	17	12	216	75	121	51	0	176	60	102	443	0	103	48	24	22	101	66	41	409	200	0	107	1424	0	142	37	147	103	24	162
	Sequencing depth per locus	171.836	67.2085	616.704	268.251	714.796	185.574	12.994	542.956	584.834	193.91	1133.86	39.7638	200.244	214.438	56.9616	115.517	216.733	126.072	73.7852	913.158	287.339	0.992674	490.047	1931.57	31.6599	205.248	116.672	362.9	511.833	458.336	680.037
10^1/2	PCR product length (bp)	422	609	385	454	607	676	NA	567	595	391	493	891	772	425	416	493	236	153	135	139	115	NA	386	99	197	109	326	229	162	616	571
	Fragment length (unit)	13	30	7	30	45	10	NA	9	11	13	14	75	64	9	8	9	8	1	10	8	6	NA	4	5	4	4	5	20	14	57	21
	Comment	Consensus_Bant	Consensus_Bant	Consensus_Bant	Consensus_Bant	Consensus_Bant	Consensus_Bant	No_Read	Consensus_Bant	Consensus_Bant	No_cons_LowReadBant	Consensus_Bant	No_cons_LowReadBant	Consensus_Bant	Consensus_Bant	No_cons_LowReadBant	Consensus_Bant	Consensus_Bant	Consensus_Bant	Consensus_Bant	Consensus_Bant	Consensus_Bant	No_Read	Consensus_Bant	Consensus_Bant	No_cons_LowReadBant	Consensus_Bant	Consensus_Bant	Consensus_Bant	Consensus_Bant	No_cons_Bant	Consensus_Bant
	Number of reads used for analysis	55	23	105	47	38	92	0	95	25	27	349	5	43	27	7	32	26	264	129	311	400	0	244	947	6	218	27	190	141	22	135
	Sequencing depth per locus	403.775	139.89	656.325	274.447	220.797	378.243	13.5626	611.286	498.768	105.512	1403.25	52.9348	171.133	249.501	22.7818	135.454	90.4492	485.889	200.378	863.273	594.252	1.90842	1068.35	1349.55	16.3807	349.193	263.187	440.825	622.907	434	565.082
10^1/3	PCR product length (bp)	NA	609	385	454	606	675	NA	567	595	391	493	NA	772	425	NA	493	236	153	135	139	115	NA	386	99	197	109	NA	229	162	NA	571
	Fragment length (unit)	NA	30	7	30	45	10	NA	9	11	13	14	NA	64	9	NA	9	8	1	10	8	6	NA	4	5	4	4	NA	20	14	NA	21
	Comment	No_Read	No_cons_LowReadBant	Consensus_Bant	No_cons_LowReadBant	No_cons_LowReadBant	No_cons_LowReadBant	No_Read	Consensus_Bant	No_cons_LowReadBant	No_cons_LowReadBant	Consensus_Bant	No_Read	No_cons_LowReadBant	No_cons_Bant	No_Read	No_cons_LowReadBant	No_cons_LowReadBant	Consensus_Bant	Consensus_Bant	Consensus_Bant	Consensus_Bant	No_Read	Consensus_Bant	Consensus_Bant	No_cons_LowReadBant	Consensus_Bant	No_Read	Consensus_Bant	Consensus_Bant	No_Read	Consensus_Bant
	Number of reads used for analysis	0	7	29	23	21	10	0	25	11	25	180	0	20	28	0	10	20	76	36	191	124	0	87	403	NA	105	0	76	88	0	40
	Sequencing depth per locus	119.635	27.9655	360.805	210.042	159.787	99.2145	12.9683	347.501	216.936	139.849	805.931	28.3566	113.604	152.68	10.9041	37.2637	77.0381	196.026	57.2815	548.158	215.052	2.91941	570.56	619.374	17.3655	168.183	41.7454	194.223	275.512	148.536	221.998
10^0/1	PCR product length (bp)	NA	NA	NA	454.5	608	676.5	NA	567	595	NA	493	NA	NA	NA	NA	NA	235	153	135	139	115	NA	386	99	NA	109	NA	229	162	NA	571
	Fragment length (unit)	NA	NA	NA	30	45	10	NA	9	11	NA	14	NA	NA	NA	NA	NA	8	1	10	8	6	NA	4	5	NA	4	NA	20	14	NA	21
	Comment	No_Read	No_Read	No_Read	No_cons_LowReadBant	No_cons_LowReadBant	No_cons_LowReadBant	No_Read	No_cons_LowReadBant	No_cons_LowReadBant	No_Read	No_cons_Bant	No_Read	No_Read	No_Read	No_Read	No_Read	No_cons_LowReadBant	No_cons_LowReadBant	No_cons_LowReadBant	Consensus_Bant	No_cons_Bant	No_Read	No_cons_LowReadBant	Consensus_Bant	No_Read	Consensus_Bant	No_Read	Consensus_Bant	No_cons_LowReadBant	No_Read	No_cons_LowReadBant
	Number of reads used for analysis	0	0	0	13	21	7	0	15	12	0	21	0	0	0	0	0	10	10	20	67	26	0	14	115	0	23	0	28	19	0	19
	Sequencing depth per locus	34.7227	11.5599	47.9584	53.7952	52.4992	33.0769	1.78733	75.0106	87.2487	5.98977	108.974	5.86052	9.12435	24.8635	0.520384	11.3915	19.1017	20.5425	25.8222	143.158	45.4609	0	75.7487	169.586	6.89848	27.2018	10.7025	63.6507	89.5741	72.7159	96.063
10^0/2	PCR product length (bp)	NA	NA	385	NA	NA	NA	NA	566.5	595	NA	NA	NA	NA	NA	NA	NA	NA	153	135	139	115	NA	386	99	NA	109	NA	229	162	NA	571
	Fragment length (unit)	NA	NA	7	NA	NA	NA	NA	9	11	NA	NA	NA	NA	NA	NA	NA	NA	1	10	8	6	NA	4	5	NA	4	NA	20	14	NA	21
	Comment	No_Read	No_Read	Consensus_Bant	No_Read	No_Read	No_Read	No_Read	No_cons_LowReadBant	No_cons_LowReadBant	No_Read	No_Read	No_Read	No_Read	No_Read	No_Read	No_Read	No_Read	No_cons_LowReadBant	No_cons_LowReadBant	No_cons_LowReadBant	No_cons_Bant	No_Read	No_cons_LowReadBant	Consensus_Bant	No_Read	No_cons_LowReadBant	No_Read	No_cons_LowReadBant	No_cons_LowReadBant	No_Read	No_cons_LowReadBant
	Number of reads used for analysis	NA	NA	24	NA	NA	NA	NA	9	5	NA	NA	NA	NA	NA	NA	NA	NA	12	11	13	30	NA	13	25	NA	7	NA	19	20	NA	21
	Sequencing depth per locus	26.8365	6.0624	135.234	16.8062	28.9918	22.892	1.31222	30.7654	67.195	7.18159	20.858	5.88751	5.65933	24.4306	1.18705	7.90872	5.33898	20.5294	13.7556	39.3237	59.287	0.948718	47.1399	44.2525	7.47716	10.8073	19.954	49.2751	69.0988	59.4643	77.1191
10^0/3	PCR product length (bp)	NA	NA	NA	NA	NA	675.5	NA	567	NA	NA	493	NA	772	NA	NA	NA	NA	153	NA	139	115	NA	386	99	NA	109	NA	229	NA	NA	571
	Fragment length (unit)	NA	NA	NA	NA	NA	10	NA	9	NA	NA	14	NA	64	NA	NA	NA	NA	1	NA	8	6	NA	4	5	NA	4	NA	20	NA	NA	21
	Comment	No_Read	No_Read	No_Read	No_Read	No_Read	No_cons_LowReadBant	No_Read	No_cons_LowReadBant	No_Read	No_Read	No_cons_Bant	No_Read	No_cons_LowReadBant	No_Read	No_Read	No_Read	No_Read	No_cons_LowReadBant	No_Read	Consensus_Bant	No_cons_Bant	No_Read	No_cons_LowReadBant	Consensus_Bant	No_Read	Consensus_Bant	No_Read	No_cons_LowReadBant	No_Read	No_Read	No_cons_LowReadBant
	Number of reads used for analysis	0	0	0	0	0	5	0	14	0	0	41	0	6	0	0	0	0	12	0	49	29	0	6	66	0	21	0	8	0	0	24
	Sequencing depth per locus	19.2915	14.7422	70.8494	42.022	37.4498	35.3743	0	86.2716	80.4319	9.2532	182.503	2.81777	26.1982	16.4729	3.94484	9.66734	8	30.3137	4.60741	149.727	44.9217	0	57.2902	107.96	1.63452	33.8899	8.61043	26.7031	35.8889	56.9205	80.9247
Comment from Ba_MLVA31_analyzer script:
1. Consensus_Bant: consensus sequence is called for the repeat, and it has the highest similarity with Bacillus anthracis.
2. No_cons_Bant: consensus sequence calling is failed, the repeat number is determined directly from reads, and the reads have the highest similarity with Bacillus anthracis., These results marked with orange.
3. No_cons_NoBant: consensus sequence is called for the repeat, but both the consensus and the reads have the highest similarity with Bacillus cereus-group member other than Bacillus anthracis. The repeat number can not be determined. These results are marked with red.
4. No_cons_LowReadBant: the read number is too low for consensus calling, the repeat number is determined directly from reads, and the reads have the highest similarity with Bacillus anthracis. These results marked with orange.
5. No_cons_LowReadNoBant: the read number is too low for consensus calling, the reads have the highest similarity with Bacillus cereus-group member other than Bacillus anthracis. The repeat number can not be determined. These results are marked with red.
6. No_Read: there are no reads, the repeat number can not be determined. These results are marked with yellow.
