# Supplementary material for: Development of Nanopore amplicon sequencing method for culture-free genotyping of Bacillus anthracis strains directly from environmental samples
Source: Front Microbiol. 2026 Mar 13;17:1771578. doi: 10.3389/fmicb.2026.1771578 (PMC13021834; doi:10.3389/fmicb.2026.1771578)
Supplement: Supplementary file 7 [file Table_4.XLSX]

## Sheet: Sheet1
Table S6: Data of the detection effectiveness and specificity assays of the spiked muddy water samples with the new NGS-based method
Sample ID	Repeats:	bams01	bams03	bams05	bams13	bams15	bams21	bams22	bams23	bams24	bams25	bams28	bams30	bams31	bams34	bams44	bams51	bams53	CG3	pXO1	pXO2	vntr12	vntr16	vntr17	vntr19	vntr23	vntr35	vrrA	vrrB1	vrrB2	vrrC1	vrrC2
Reference	Fragment length (unit)	13	30	7	30	45	10	14	9	11	13	14	75	64	9	8	9	8	1	10	8	6	20	4	5	4	4	5	20	14	57	21
	PCR product length (bp)	422	609	385	454	607	676	663	567	595	391	493	889	772	425	417	493	236	153	135	139	115	273	386	99	197	109	326	229	162	616	571
Muddy_water_10^8/1	PCR product length (bp)	422	609	385	454	607	676	663	567	595	391	493	889	772	425	417	493	236	153	135	139	115	273	386	99	197	109	326	229	162	616	571
	Fragment length (unit)	13	30	7	30	45	10	14	9	11	13	14	75	64	9	8	9	8	1	10	8	6	20	4	5	4	4	5	20	14	57	21
	Comment	Consensus_Bant	Consensus_Bant	Consensus_Bant	Consensus_Bant	Consensus_Bant	Consensus_Bant	Consensus_Bant	Consensus_Bant	Consensus_Bant	Consensus_Bant	Consensus_Bant	Consensus_Bant	Consensus_Bant	Consensus_Bant	Consensus_Bant	Consensus_Bant	Consensus_Bant	Consensus_Bant	Consensus_Bant	Consensus_Bant	Consensus_Bant	Consensus_Bant	Consensus_Bant	Consensus_Bant	Consensus_Bant	Consensus_Bant	Consensus_Bant	Consensus_Bant	Consensus_Bant	Consensus_Bant	Consensus_Bant
	Number of reads used for analysis	55021	2159	22645	46812	9745	45294	8637	66531	19045	48393	231519	1545	8047	17905	1568	13794	36118	21651	37479	34810	50039	231	154727	248860	10404	58864	24682	54404	57947	8836	39332
	Sequencing depth per locus	137166	22478.8	59024.3	76345.5	41857.8	77979.8	21780.9	136108	138392	82453	359772	18435.5	23024.3	43468.7	2733.2	29412.5	63258.8	32229.6	47061.6	60360.4	65954.6	422.436	245331	320561	21903.6	74509.1	49040.5	118524	167700	118832	175398
Muddy_water_10^8/2	PCR product length (bp)	422	609	385	454	607	676	663	567	595	391	493	889	772	425	417	493	236	153	135	139	115	273	386	99	197	109	326	229	162	616	571
	Fragment length (unit)	13	30	7	30	45	10	14	9	11	13	14	75	64	9	8	9	8	1	10	8	6	20	4	5	4	4	5	20	14	57	21
	Comment	Consensus_Bant	Consensus_Bant	Consensus_Bant	Consensus_Bant	Consensus_Bant	Consensus_Bant	Consensus_Bant	Consensus_Bant	Consensus_Bant	Consensus_Bant	Consensus_Bant	Consensus_Bant	Consensus_Bant	Consensus_Bant	Consensus_Bant	Consensus_Bant	Consensus_Bant	Consensus_Bant	Consensus_Bant	Consensus_Bant	Consensus_Bant	Consensus_Bant	Consensus_Bant	Consensus_Bant	Consensus_Bant	Consensus_Bant	Consensus_Bant	Consensus_Bant	Consensus_Bant	Consensus_Bant	Consensus_Bant
	Number of reads used for analysis	34316	1506	15422	26701	8855	22869	8613	42868	17446	37948	145638	979	5851	10832	1590	7824	12900	13339	19620	22667	23409	504	33458	155947	6903	39272	12516	28264	29608	4946	25474
	Sequencing depth per locus	80605.1	9688.91	40390.1	50474.4	31992.4	41434.7	21276.1	87426.7	100735	66068.2	234320	10032.3	14959.7	25994.2	2870.39	18599.9	20054	20417.7	25636.7	40824.5	31110.8	872.286	59401.6	202357	17822.1	49876.2	27021	59840.2	85425.9	76254.5	121279
Muddy_water_10^8/3	PCR product length (bp)	422	609	385	454	607	676	672	567	595	391	493	889	772	425	417	493	236	153	135	139	115	273	386	99	197	109	326	229	162	616	571
	Fragment length (unit)	13	30	7	30	45	10	14	9	11	13	14	75	64	9	8	9	8	1	10	8	6	20	4	5	4	4	5	20	14	57	21
	Comment	Consensus_Bant	Consensus_Bant	Consensus_Bant	Consensus_Bant	Consensus_Bant	Consensus_Bant	Consensus_Bant	Consensus_Bant	Consensus_Bant	Consensus_Bant	Consensus_Bant	Consensus_Bant	Consensus_Bant	Consensus_Bant	Consensus_Bant	Consensus_Bant	Consensus_Bant	Consensus_Bant	Consensus_Bant	Consensus_Bant	Consensus_Bant	Consensus_Bant	Consensus_Bant	Consensus_Bant	Consensus_Bant	Consensus_Bant	Consensus_Bant	Consensus_Bant	Consensus_Bant	Consensus_Bant	Consensus_Bant
	Number of reads used for analysis	14337	975	9061	9133	1819	7307	482	16175	1802	2624	35289	236	1921	5031	228	2181	87	6174	5736	15555	13866	498	491	55742	668	11958	6168	12925	13149	3122	7839
	Sequencing depth per locus	33458.2	6335.41	18811.1	14002	8581.38	14112.9	987.534	32329.6	24769.2	4714.88	61687.5	3253.97	5692.3	10381.3	421.976	5008	155.657	9836.56	7649.53	27432.9	18488.1	495.359	1412.82	71126	1622.52	15019.9	13262.9	27182.3	38777.2	27202.4	35196.8
Muddy_water_10^7/1	PCR product length (bp)	422	609	385	454	607	676	663	567	595	391	493	889	772	425	417	493	236	153	135	139	115	273	386	99	197	109	326	229	162	616	571
	Fragment length (unit)	13	30	7	30	45	10	14	9	11	13	14	75	64	9	8	9	8	1	10	8	6	20	4	5	4	4	5	20	14	57	21
	Comment	Consensus_Bant	Consensus_Bant	Consensus_Bant	Consensus_Bant	Consensus_Bant	Consensus_Bant	Consensus_Bant	Consensus_Bant	Consensus_Bant	Consensus_Bant	Consensus_Bant	Consensus_Bant	Consensus_Bant	Consensus_Bant	Consensus_Bant	Consensus_Bant	Consensus_Bant	Consensus_Bant	Consensus_Bant	Consensus_Bant	Consensus_Bant	Consensus_Bant	Consensus_Bant	Consensus_Bant	Consensus_Bant	Consensus_Bant	Consensus_Bant	Consensus_Bant	Consensus_Bant	Consensus_Bant	Consensus_Bant
	Number of reads used for analysis	3642	334	3823	4393	2383	5149	1186	7417	1998	6510	21417	194	1437	2302	709	1036	20864	2611	3664	6155	2859	1347	47516	30096	796	6317	1562	3926	4093	1013	5715
	Sequencing depth per locus	10107.3	1223.46	7700.18	8376.43	6306.19	9119.15	2433.52	15412.4	17958.4	11928.3	35653.7	1321.3	2939.43	5199.97	1271.28	2134.14	36915.8	4316.9	4831.08	10891.7	3935.49	2382.04	79215.8	38980.5	2077.23	8024.61	4115.58	8078.4	11584.2	14208.4	21282.4
Muddy_water_10^7/2	PCR product length (bp)	422	609	385	454	607	676	663	567	595	391	493	889	772	425	417	493	236	153	135	139	115	272	386	99	197	109	326	229	162	616	571
	Fragment length (unit)	13	30	7	30	45	10	14	9	11	13	14	75	64	9	8	9	8	1	10	8	6	20	4	5	4	4	5	20	14	57	21
	Comment	Consensus_Bant	Consensus_Bant	Consensus_Bant	Consensus_Bant	Consensus_Bant	Consensus_Bant	Consensus_Bant	Consensus_Bant	Consensus_Bant	Consensus_Bant	Consensus_Bant	Consensus_Bant	Consensus_Bant	Consensus_Bant	Consensus_Bant	Consensus_Bant	Consensus_Bant	Consensus_Bant	Consensus_Bant	Consensus_Bant	Consensus_Bant	No_cons_LowReadBant	Consensus_Bant	Consensus_Bant	Consensus_Bant	Consensus_Bant	Consensus_Bant	Consensus_Bant	Consensus_Bant	Consensus_Bant	Consensus_Bant
	Number of reads used for analysis	2194	150	1731	1082	352	771	50	1991	492	358	7597	34	322	368	31	247	1062	5070	2066	3790	4476	5	3775	15958	70	3748	816	4587	3172	328	2490
	Sequencing depth per locus	11828.2	1612.12	14276.9	4128.82	3047.14	4375.49	324.668	11766.1	9194.49	1569.48	27728.8	759.247	1695.91	2590.88	144.252	2017.64	3023.04	7927.93	2999.22	9858.73	6336.77	16.1319	18400.2	22018.1	612.548	5597.04	6006.71	10503.1	14789.8	9390.16	11547
Muddy_water_10^7/3	PCR product length (bp)	422	609	385	454	607	676	663	567	595	391	493	889	772	425	417	493	236	153	135	139	115	273	386	99	197	109	326	229	162	616	571
	Fragment length (unit)	13	30	7	30	45	10	14	9	11	13	14	75	64	9	8	9	8	1	10	8	6	20	4	5	4	4	5	20	14	57	21
	Comment	Consensus_Bant	Consensus_Bant	Consensus_Bant	Consensus_Bant	Consensus_Bant	Consensus_Bant	Consensus_Bant	Consensus_Bant	Consensus_Bant	Consensus_Bant	Consensus_Bant	Consensus_Bant	Consensus_Bant	Consensus_Bant	Consensus_Bant	Consensus_Bant	Consensus_Bant	Consensus_Bant	Consensus_Bant	Consensus_Bant	Consensus_Bant	Consensus_Bant	Consensus_Bant	Consensus_Bant	Consensus_Bant	Consensus_Bant	Consensus_Bant	Consensus_Bant	Consensus_Bant	Consensus_Bant	Consensus_Bant
	Number of reads used for analysis	5114	383	2698	3306	1009	2562	731	5202	1804	3659	11980	102	887	1867	393	878	3312	2344	2983	4465	4244	154	8288	21045	859	5688	1893	3747	3671	940	2814
	Sequencing depth per locus	9576.32	1883.59	6744.02	6287.02	3349.69	4751.77	2022.03	10902.6	10224.5	6818.81	21684	960.547	2358.31	4115.08	659.429	2294.13	6100.86	3726.78	4048.57	8232	5694.98	302.103	21579.7	27223.2	2285.72	7170.59	4477.33	8027.1	11457.5	8874.81	13354.2
Muddy_water_10^6/1	PCR product length (bp)	422	609	385	454	607	676	663	567	595	391	493	888	772	425	417	493	236	153	135	139	115	273	386	99	197	109	326	229	162	616	571
	Fragment length (unit)	13	30	7	30	45	10	14	9	11	13	14	75	64	9	8	9	8	1	10	8	6	20	4	5	4	4	5	20	14	57	21
	Comment	Consensus_Bant	Consensus_Bant	Consensus_Bant	Consensus_Bant	Consensus_Bant	Consensus_Bant	No_cons_LowReadBant	Consensus_Bant	Consensus_Bant	Consensus_Bant	Consensus_Bant	No_cons_LowReadBant	Consensus_Bant	Consensus_Bant	Consensus_Bant	Consensus_Bant	Consensus_Bant	Consensus_Bant	Consensus_Bant	Consensus_Bant	Consensus_Bant	No_cons_LowReadBant	Consensus_Bant	Consensus_Bant	Consensus_Bant	Consensus_Bant	Consensus_Bant	Consensus_Bant	Consensus_Bant	Consensus_Bant	Consensus_Bant
	Number of reads used for analysis	1679	120	1542	702	137	581	23	1351	151	239	4543	20	232	335	21	187	910	3313	1408	3154	3237	25	4140	10605	67	2159	816	3138	2579	317	1244
	Sequencing depth per locus	7624.91	1479.54	8589.81	2649.86	1732.15	2879.24	150.729	6987.89	4835.54	914.928	16686.4	536.052	1119.49	1632.67	92.5252	1149.7	2261.41	5251.29	1975.1	7252.77	4590.55	39.9853	14800.4	14750.6	403.995	3327.43	4541.55	7418.01	10438.2	5955.28	6754.19
Muddy_water_10^6/2	PCR product length (bp)	422	609	385	454	607	676	663	567	595	391	493	889	772	425	417	493	236	153	135	139	115	273	386	99	197	109	326	229	162	616	571
	Fragment length (unit)	13	30	7	30	45	10	14	9	11	13	14	75	64	9	8	9	8	1	10	8	6	20	4	5	4	4	5	20	14	57	21
	Comment	Consensus_Bant	Consensus_Bant	Consensus_Bant	Consensus_Bant	Consensus_Bant	Consensus_Bant	Consensus_Bant	Consensus_Bant	Consensus_Bant	Consensus_Bant	Consensus_Bant	Consensus_Bant	Consensus_Bant	Consensus_Bant	Consensus_Bant	Consensus_Bant	Consensus_Bant	Consensus_Bant	Consensus_Bant	Consensus_Bant	Consensus_Bant	No_cons_LowReadBant	Consensus_Bant	Consensus_Bant	Consensus_Bant	Consensus_Bant	Consensus_Bant	Consensus_Bant	Consensus_Bant	Consensus_Bant	Consensus_Bant
	Number of reads used for analysis	739	253	4297	1336	1324	1634	71	1595	657	2041	6524	33	885	1019	403	557	5269	1442	806	6008	1974	6	6576	19171	148	1529	560	1446	1310	375	1417
	Sequencing depth per locus	2784.73	875.507	8546.85	2390.33	4138.17	3494.65	211.641	3588.87	6465.45	4094.61	12933.6	332.398	2304.54	2557.97	767.245	1534.16	8065.18	2723.67	1208.77	11487.6	2814	12.5788	13026.5	26167.3	442.772	2050.36	2631.7	3289.03	4551.67	5217.67	8079.12
Muddy_water_10^6/3	PCR product length (bp)	422	609	385	454	607	676	663	567	595	391	493	889	772	425	417	493	236	153	135	139	115	273	386	99	197	109	326	229	162	616	571
	Fragment length (unit)	13	30	7	30	45	10	14	9	11	13	14	75	64	9	8	9	8	1	10	8	6	20	4	5	4	4	5	20	14	57	21
	Comment	Consensus_Bant	Consensus_Bant	Consensus_Bant	Consensus_Bant	Consensus_Bant	Consensus_Bant	Consensus_Bant	Consensus_Bant	Consensus_Bant	Consensus_Bant	Consensus_Bant	Consensus_Bant	Consensus_Bant	Consensus_Bant	Consensus_Bant	Consensus_Bant	Consensus_Bant	Consensus_Bant	Consensus_Bant	Consensus_Bant	Consensus_Bant	No_cons_LowReadBant	Consensus_Bant	Consensus_Bant	Consensus_Bant	Consensus_Bant	Consensus_Bant	Consensus_Bant	Consensus_Bant	Consensus_Bant	Consensus_Bant
	Number of reads used for analysis	2487	171	1933	1991	740	1543	524	3899	581	2046	6779	68	707	1107	211	668	1467	1373	1363	3677	2414	24	3396	12625	379	4815	757	2015	1979	571	1668
	Sequencing depth per locus	5942.16	857.562	4529.53	3729.94	2771.8	3115.7	1054.66	7862.93	6553.34	3857.99	12071.2	634.022	1947.23	2433.15	389.959	1529.78	2696.55	2167.65	1900.96	6943.83	3278.39	31.6117	9133.58	16434.6	1085.6	6024.39	2082.34	4378.59	6196.12	5662.74	8517.26
Muddy_water_10^5/1	PCR product length (bp)	422	609	385	454	607	676	663	567	595	391	493	888	772	425	417	493	236	153	135	139	115	273	386	99	197	109	326	229	162	616	571
	Fragment length (unit)	13	30	7	30	45	10	14	9	11	13	14	75	64	9	8	9	8	1	10	8	6	20	4	5	4	4	5	20	14	57	21
	Comment	Consensus_Bant	Consensus_Bant	Consensus_Bant	Consensus_Bant	Consensus_Bant	Consensus_Bant	Consensus_Bant	Consensus_Bant	Consensus_Bant	Consensus_Bant	Consensus_Bant	No_cons_LowReadBant	Consensus_Bant	Consensus_Bant	Consensus_Bant	Consensus_Bant	Consensus_Bant	Consensus_Bant	Consensus_Bant	Consensus_Bant	Consensus_Bant	No_cons_LowReadBant	Consensus_Bant	Consensus_Bant	Consensus_Bant	Consensus_Bant	Consensus_Bant	Consensus_Bant	Consensus_Bant	Consensus_Bant	Consensus_Bant
	Number of reads used for analysis	369	114	2141	854	1017	930	24	1238	590	1439	4645	15	542	644	121	202	1894	768	449	4332	1048	9	3224	15831	57	834	207	808	662	199	1529
	Sequencing depth per locus	1958.82	420.64	4097.92	1646.98	4240.9	2193.55	85.9472	2960.81	5940.4	2957.17	10005.9	256.678	1511.74	1632.92	246.839	827.071	3159.56	1494.03	675.963	8339.68	1520.94	19.5934	6549.57	21737.5	176.188	1109.01	1383.78	1954.46	2650.3	4341.27	6907.35
Muddy_water_10^5/2	PCR product length (bp)	422	609	385	454	607	676	663	567	595	391	493	889	772	426	417	493	236	153	135	139	115	NA	386	99	197	109	326	229	162	616	571
	Fragment length (unit)	13	30	7	30	45	10	14	9	11	13	14	75	64	9	8	9	8	1	10	8	6	NA	4	5	4	4	5	20	14	57	21
	Comment	Consensus_Bant	Consensus_Bant	Consensus_Bant	Consensus_Bant	Consensus_Bant	Consensus_Bant	Consensus_Bant	Consensus_Bant	Consensus_Bant	Consensus_Bant	Consensus_Bant	Consensus_Bant	Consensus_Bant	Consensus_Bant	Consensus_Bant	Consensus_Bant	Consensus_Bant	Consensus_Bant	Consensus_Bant	Consensus_Bant	Consensus_Bant	No_Read	Consensus_Bant	Consensus_Bant	Consensus_Bant	Consensus_Bant	Consensus_Bant	Consensus_Bant	Consensus_Bant	Consensus_Bant	Consensus_Bant
	Number of reads used for analysis	1156	92	990	759	337	644	102	1370	507	659	5409	28	270	272	46	286	438	4098	2224	2679	3303	0	1871	10698	128	3467	405	3332	2252	257	1930
	Sequencing depth per locus	7163.6	946.726	9660.8	3365.26	2553.66	3736.93	529.133	8891.77	8569.6	2999.74	20523.8	552.36	1489.02	2278.29	263.374	1952.63	1536.26	6409.7	3232.64	7120.27	4666.98	11.4176	9327.39	14962.8	971.442	5032.18	3741.98	7685.42	10831.1	6937.07	9315.23
Muddy_water_10^5/3	PCR product length (bp)	422	609	385	454	607	676	663	567	595	391	493	889	772	426	417	493	236	153	135	139	115	NA	386	99	197	109	326	229	162	616	571
	Fragment length (unit)	13	30	7	30	45	10	14	9	11	13	14	75	64	9	8	9	8	1	10	8	6	NA	4	5	4	4	5	20	14	57	21
	Comment	Consensus_Bant	Consensus_Bant	Consensus_Bant	Consensus_Bant	Consensus_Bant	Consensus_Bant	No_cons_LowReadBant	Consensus_Bant	Consensus_Bant	Consensus_Bant	Consensus_Bant	No_cons_LowReadBant	Consensus_Bant	Consensus_Bant	Consensus_Bant	Consensus_Bant	Consensus_Bant	Consensus_Bant	Consensus_Bant	Consensus_Bant	Consensus_Bant	No_Read	Consensus_Bant	Consensus_Bant	No_cons_Bant	Consensus_Bant	Consensus_Bant	Consensus_Bant	Consensus_Bant	Consensus_Bant	Consensus_Bant
	Number of reads used for analysis	156	90	1362	172	509	212	5	390	88	165	1355	11	399	195	39	83	546	228	78	1955	506	0	1493	5109	26	165	112	367	299	57	329
	Sequencing depth per locus	722.557	331.734	2776.84	466.513	1094.44	577.706	20.1569	960.187	1395.33	407.215	3184.76	102.111	777.304	698.332	83.2086	274.176	1035.89	444.235	113.119	3610.53	784.852	9.9304	3132.1	7173.53	73.0102	232.688	726.543	889.668	1176.59	1062.38	1692.6
Muddy_water_10^4/1	PCR product length (bp)	422	609	385	454	607	676	NA	567	595	391	493	889	772	425	413	493	236	153	135	139	115	NA	386	99	197	109	326	229	162	616	571
	Fragment length (unit)	13	30	7	30	45	10	NA	9	11	13	14	75	64	9	8	9	8	1	10	8	6	NA	4	5	4	4	5	20	14	57	21
	Comment	Consensus_Bant	Consensus_Bant	Consensus_Bant	Consensus_Bant	Consensus_Bant	Consensus_Bant	No_Read	Consensus_Bant	No_cons_Bant	Consensus_Bant	Consensus_Bant	No_cons_LowReadBant	Consensus_Bant	Consensus_Bant	No_cons_LowReadBant	Consensus_Bant	Consensus_Bant	Consensus_Bant	No_cons_Bant	Consensus_Bant	Consensus_Bant	No_Read	Consensus_Bant	Consensus_Bant	No_cons_LowReadBant	Consensus_Bant	Consensus_Bant	Consensus_Bant	Consensus_Bant	No_cons_LowReadBant	Consensus_Bant
	Number of reads used for analysis	75	105	1601	191	276	321	0	940	23	45	1646	15	206	276	6	53	398	314	60	2369	471	0	1179	5400	6	245	270	380	361	18	244
	Sequencing depth per locus	627.057	338.207	2586.06	546.859	833.755	698.503	10.5068	1996.35	810.95	124.647	3535.65	104.268	495.478	742.776	9.79137	390.452	783.949	649.699	89.8815	4672.77	807.417	8.79121	2569.5	7775.29	25.0914	349.083	1211.68	1006.52	1402.62	690.372	961.687
Muddy_water_10^4/2	PCR product length (bp)	422	609	385	454	607	676	NA	567	595	391	493	889	772	425	NA	493	NA	153	135	139	115	NA	386	99	197	109	326	229	162	616	571
	Fragment length (unit)	13	30	7	30	45	10	NA	9	11	13	14	75	64	9	NA	9	NA	1	10	8	6	NA	4	5	4	4	5	20	14	57	21
	Comment	Consensus_Bant	Consensus_Bant	Consensus_Bant	Consensus_Bant	Consensus_Bant	Consensus_Bant	No_Read	Consensus_Bant	No_cons_LowReadBant	No_cons_LowReadBant	Consensus_Bant	No_cons_LowReadBant	Consensus_Bant	Consensus_Bant	No_Read	No_cons_LowReadBant	No_Read	Consensus_Bant	No_cons_Bant	Consensus_Bant	Consensus_Bant	No_Read	No_cons_LowReadBant	Consensus_Bant	No_cons_LowReadBant	Consensus_Bant	Consensus_Bant	Consensus_Bant	Consensus_Bant	Consensus_Bant	Consensus_Bant
	Number of reads used for analysis	164	43	511	80	52	62	0	195	NA	NA	792	7	30	58	0	NA	0	29	8	394	333	0	NA	2913	NA	8	225	359	305	15	63
	Sequencing depth per locus	479.377	210.163	1733.97	195.83	432.796	152.635	2.88839	434.674	268.985	13.1765	1754.8	86.3836	92.2526	186.435	1.6307	99.3813	1.68644	60.1046	8.32593	815.101	472.017	1.64835	26.8472	3908.68	5.13706	12.6514	766.555	851.721	1167.12	322.266	392.067
Muddy_water_10^4/3	PCR product length (bp)	422	609	385	454	607	676	NA	567	595	391	493	889	772	425	NA	493	236	153	135	139	115	NA	386	99	197	109	326	229	162	616	571
	Fragment length (unit)	13	30	7	30	45	10	NA	9	11	13	14	75	64	9	NA	9	8	1	10	8	6	NA	4	5	4	4	5	20	14	57	21
	Comment	Consensus_Bant	Consensus_Bant	Consensus_Bant	Consensus_Bant	Consensus_Bant	Consensus_Bant	No_Read	Consensus_Bant	Consensus_Bant	Consensus_Bant	Consensus_Bant	No_cons_LowReadBant	Consensus_Bant	Consensus_Bant	No_Read	Consensus_Bant	Consensus_Bant	Consensus_Bant	Consensus_Bant	Consensus_Bant	Consensus_Bant	No_Read	Consensus_Bant	Consensus_Bant	No_cons_LowReadBant	Consensus_Bant	Consensus_Bant	Consensus_Bant	Consensus_Bant	Consensus_Bant	Consensus_Bant
	Number of reads used for analysis	181	28	323	170	114	219	0	481	110	81	2095	6	100	105	0	68	169	1353	525	1030	1339	0	842	5118	17	809	70	1132	509	59	726
	Sequencing depth per locus	2095.89	327.099	3703.26	1094.31	1071.91	1562.85	39.083	3312.26	2892.24	427.465	7924.29	183.701	634.912	932.245	33.8657	596.586	534.597	2156.92	782.319	3146.91	1942.43	1.87546	4475.13	6874.29	78.0152	1229.97	1109.71	2492.15	3503.06	2435.16	3217.12
Muddy_water_10^3/1	PCR product length (bp)	422	609	385	256	607	676	NA	567	595	391	493	883	772	425	NA	493	236	153	135	139	115	NA	386	99	NA	109	326	229	162	616	571
	Fragment length (unit)	13	30	7	8	45	10	NA	9	11	13	14	74	64	9	NA	9	8	1	10	8	6	NA	4	5	NA	4	5	20	14	57	21
	Comment	Consensus_Bant	Consensus_Bant	Consensus_Bant	Consensus_Bant	Consensus_Bant	Consensus_Bant	No_Read	Consensus_Bant	Consensus_Bant	Consensus_Bant	Consensus_Bant	No_cons_LowReadBant	Consensus_Bant	Consensus_Bant	No_Read	Consensus_Bant	Consensus_Bant	Consensus_Bant	Consensus_Bant	Consensus_Bant	Consensus_Bant	No_Read	Consensus_Bant	Consensus_Bant	No_Read	Consensus_Bant	Consensus_Bant	Consensus_Bant	Consensus_Bant	Consensus_Bant	Consensus_Bant
	Number of reads used for analysis	30	32	221	470	160	124	0	418	25	29	758	7	135	115	0	40	271	73	81	614	406	0	458	4007	0	130	58	248	157	31	211
	Sequencing depth per locus	368.998	188.453	774.743	1008.14	470.87	379.376	16.822	1106.1	636.459	106.113	1768.99	73.5321	299.951	438.216	16.3213	143.976	470.14	142.131	118.659	1375.53	602.174	0	1292.3	5314.98	22.9239	194.761	343.564	596.45	828.759	642.362	803.012
Muddy_water_10^3/2	PCR product length (bp)	NA	609	385	454	607	676	NA	567	595	391	493	NA	772	425	417	493	236	153	135	139	115	NA	386	99	197	109	326	229	162	617	571
	Fragment length (unit)	NA	30	7	30	45	10	NA	9	11	13	14	NA	64	9	8	9	8	1	10	8	6	NA	4	5	4	4	5	20	14	57	21
	Comment	No_Read	No_cons_LowReadBant	Consensus_Bant	No_cons_Bant	Consensus_Bant	Consensus_Bant	No_Read	No_cons_Bant	Consensus_Bant	No_cons_LowReadBant	Consensus_Bant	No_Read	No_cons_LowReadBant	No_cons_Bant	No_cons_LowReadBant	No_cons_LowReadBant	Consensus_Bant	No_cons_Bant	No_cons_Bant	Consensus_Bant	Consensus_Bant	No_Read	Consensus_Bant	Consensus_Bant	No_cons_LowReadBant	Consensus_Bant	No_cons_LowReadBant	Consensus_Bant	Consensus_Bant	No_cons_LowReadBant	Consensus_Bant
	Number of reads used for analysis	0	15	147	23	67	32	0	24	32	24	122	0	18	28	9	19	46	28	22	361	71	0	230	1061	11	50	13	98	81	12	93
	Sequencing depth per locus	68.4716	73.4138	367.574	97.0529	370.4	117.654	9.82504	108.023	423.343	44.8159	406.264	18.045	46.3497	211.193	19.2542	60.5517	109.962	65.8562	34.0296	701.129	159.67	2.94139	581.611	1524.35	28.5127	73.789	85.4417	259.664	356.302	274.482	487.932
Muddy_water_10^3/3	PCR product length (bp)	422	609	385	454	607	676	NA	567	595	NA	493	NA	772	425	NA	493	236	153	135	139	115	NA	386	99	NA	109	325.5	229	162	616	571
	Fragment length (unit)	13	30	7	30	45	10	NA	9	11	NA	14	NA	64	9	NA	9	8	1	10	8	6	NA	4	5	NA	4	5	20	14	57	21
	Comment	Consensus_Bant	No_cons_LowReadBant	Consensus_Bant	Consensus_Bant	Consensus_Bant	Consensus_Bant	No_Read	Consensus_Bant	No_cons_LowReadBant	No_Read	Consensus_Bant	No_Read	Consensus_Bant	Consensus_Bant	No_Read	No_cons_LowReadBant	No_cons_LowReadBant	Consensus_Bant	Consensus_Bant	Consensus_Bant	Consensus_Bant	No_Read	Consensus_Bant	Consensus_Bant	No_Read	Consensus_Bant	No_cons_LowReadBant	Consensus_Bant	Consensus_Bant	No_cons_Bant	Consensus_Bant
	Number of reads used for analysis	29	10	196	129	119	36	0	160	22	0	370	0	57	33	0	10	25	42	44	378	226	0	71	1447	0	56	11	137	100	22	98
	Sequencing depth per locus	212.791	65.6913	547.706	268.401	446.135	155.729	10.8401	423.347	323.61	30.4041	1019.35	45.9831	121.877	146.621	0.791367	53.1947	41.678	98	71.0741	808.662	330.983	0	279.052	1905.81	16.533	92.0734	116.239	338.096	476.784	324.088	395.807
Muddy_water_10^2/1	PCR product length (bp)	NA	NA	385	NA	NA	676	NA	NA	593	391	493	NA	772	425	NA	NA	NA	153	135	139	115	NA	386	99	NA	109	NA	229	162	NA	571
	Fragment length (unit)	NA	NA	7	NA	NA	10	NA	NA	11	13	14	NA	64	9	NA	NA	NA	1	10	8	6	NA	4	5	NA	4	NA	20	14	NA	21
	Comment	No_Read	No_Read	No_cons_LowReadBant	No_Read	No_Read	No_cons_LowReadBant	No_Read	No_Read	No_cons_LowReadBant	No_cons_LowReadBant	Consensus_Bant	No_Read	No_cons_LowReadBant	No_cons_LowReadBant	No_Read	No_Read	No_Read	No_cons_LowReadBant	No_cons_LowReadBant	No_cons_LowReadBant	Consensus_Bant	No_Read	No_cons_LowReadBant	Consensus_Bant	No_Read	No_cons_LowReadBant	No_Read	No_cons_LowReadBant	No_cons_LowReadBant	No_Read	No_cons_LowReadBant
	Number of reads used for analysis	0	0	13	0	0	7	0	0	5	7	41	0	19	11	0	0	0	9	16	16	38	0	13	156	0	18	0	13	18	0	18
	Sequencing depth per locus	23.6256	9.9064	66.6623	46.9581	44.0906	41.429	5.45249	35.7143	90.5866	24.7238	197.379	14.4083	36.75	53.8376	3.29017	17.2414	4.89407	19.4641	20.3556	35.8345	79.3913	2.89011	74.5155	224.263	12.132	23.4495	37.4018	49.4978	69.2716	81.0373	108.529
Muddy_water_10^2/2	PCR product length (bp)	NA	NA	385	454	607	676	NA	567	595	391	493	NA	772	425	417	493	236	153	135	139	115	NA	386	99	197	109	326	229	162	618.5	571
	Fragment length (unit)	NA	NA	7	30	45	10	NA	9	11	13	14	NA	64	9	8	9	8	1	10	8	6	NA	4	5	4	4	5	20	14	57	21
	Comment	No_Read	No_Read	Consensus_Bant	No_cons_LowReadBant	No_cons_LowReadBant	No_cons_LowReadBant	No_Read	No_cons_LowReadBant	No_cons_LowReadBant	No_cons_Bant	Consensus_Bant	No_Read	No_cons_LowReadBant	No_cons_LowReadBant	No_cons_LowReadBant	No_cons_LowReadBant	No_cons_LowReadBant	Consensus_Bant	Consensus_Bant	Consensus_Bant	Consensus_Bant	No_Read	No_cons_Bant	Consensus_Bant	No_cons_LowReadBant	Consensus_Bant	No_cons_LowReadBant	Consensus_Bant	No_cons_Bant	No_cons_LowReadBant	Consensus_Bant
	Number of reads used for analysis	0	0	21	15	16	20	0	15	25	25	154	0	12	17	6	6	15	78	28	172	84	0	27	350	6	76	10	65	50	8	54
	Sequencing depth per locus	72.5095	24.1412	251.021	99.7974	96.6623	105.334	11.8431	107	251.076	167.849	586.323	11.1361	80.2435	92.6988	33.9353	37.3144	57.3686	182.588	41.0444	491.914	131.661	7.2967	202.689	513.939	21.2183	117.798	120.252	161.677	223.728	169.828	264.429
Muddy_water_10^2/3	PCR product length (bp)	422	NA	385	454	607	675.5	NA	567	595	392.5	493	NA	772	425	NA	492.5	236	153	135	139	115	NA	386	99	NA	109	NA	229	162	616	571
	Fragment length (unit)	13	NA	7	30	45	10	NA	9	11	13	14	NA	64	9	NA	9	8	1	10	8	6	NA	4	5	NA	4	NA	20	14	57	21
	Comment	No_cons_LowReadBant	No_Read	Consensus_Bant	No_cons_LowReadBant	No_cons_LowReadBant	No_cons_LowReadBant	No_Read	No_cons_LowReadBant	Consensus_Bant	No_cons_LowReadBant	Consensus_Bant	No_Read	No_cons_LowReadBant	No_cons_LowReadBant	No_Read	No_cons_LowReadBant	Consensus_Bant	Consensus_Bant	Consensus_Bant	Consensus_Bant	Consensus_Bant	No_Read	Consensus_Bant	Consensus_Bant	No_Read	Consensus_Bant	No_Read	Consensus_Bant	No_cons_Bant	No_cons_LowReadBant	Consensus_Bant
	Number of reads used for analysis	5	0	55	21	15	10	0	14	26	7	75	0	24	13	0	6	22	30	32	80	67	0	25	396	0	68	0	47	36	5	46
	Sequencing depth per locus	80.0213	28.9672	178.379	96.5947	67.5371	74.3033	4.03771	109.337	266.916	30.422	334.318	15.3003	59.7098	60.3153	1.6211	32.0872	36.7203	54.1438	48.0444	209.281	114.835	0	153.308	564.879	8.57868	93.8807	39.4939	147.428	206.914	196.945	307.578
Muddy_water_10^1/1	PCR product length (bp)	NA	609	385	454.5	607	NA	NA	567	595	NA	493	NA	NA	424	NA	NA	NA	153	135	139	115	NA	386	99	NA	109	NA	229	162	616	571
	Fragment length (unit)	NA	30	7	30	45	NA	NA	9	11	NA	14	NA	NA	9	NA	NA	NA	1	10	8	6	NA	4	5	NA	4	NA	20	14	57	21
	Comment	No_Read	No_cons_LowReadBant	No_cons_LowReadBant	No_cons_LowReadBant	No_cons_LowReadBant	No_Read	No_Read	No_cons_LowReadBant	No_cons_LowReadBant	No_Read	Consensus_Bant	No_Read	No_Read	No_cons_LowReadBant	No_Read	No_Read	No_Read	Consensus_Bant	Consensus_Bant	Consensus_Bant	Consensus_Bant	No_Read	Consensus_Bant	Consensus_Bant	No_Read	Consensus_Bant	No_Read	Consensus_Bant	No_cons_Bant	No_cons_LowReadBant	Consensus_Bant
	Number of reads used for analysis	0	5	23	6	20	0	0	5	6	0	65	0	0	11	0	0	0	38	40	70	100	0	46	157	0	35	0	44	30	5	24
	Sequencing depth per locus	66.5592	30.6338	230.777	91.4559	97.117	69.7337	9.37104	93.3104	135.694	22.4194	480.88	9.72441	34.9469	75.5059	0	25.1927	9.08051	90.4314	49.1185	210.122	168.443	0.714286	267.021	260.848	4.76142	49	70.2209	130.266	178.753	108.39	147.618
Muddy_water_10^1/2	PCR product length (bp)	422	NA	385	454	607.5	675	NA	567	595	391	493	NA	772	425	414	493.5	236	153	135	139	115	NA	386	99	197	109	326	229	162	616	571
	Fragment length (unit)	13	NA	7	30	45	10	NA	9	11	13	14	NA	64	9	8	9	8	1	10	8	6	NA	4	5	4	4	5	20	14	57	21
	Comment	No_cons_LowReadBant	No_Read	No_cons_LowReadBant	No_cons_LowReadBant	No_cons_LowReadBant	No_cons_LowReadBant	No_Read	No_cons_LowReadBant	No_cons_LowReadBant	No_cons_LowReadBant	Consensus_Bant	No_Read	No_cons_LowReadBant	No_cons_LowReadBant	No_cons_LowReadBant	No_cons_LowReadBant	Consensus_Bant	Consensus_Bant	No_cons_LowReadBant	Consensus_Bant	Consensus_Bant	No_Read	No_cons_LowReadBant	Consensus_Bant	No_cons_LowReadBant	Consensus_Bant	No_cons_LowReadBant	Consensus_Bant	No_cons_Bant	No_cons_LowReadBant	Consensus_Bant
	Number of reads used for analysis	5	0	29	13	12	13	0	13	15	14	99	0	5	7	9	6	25	54	20	143	48	0	18	294	11	47	11	48	34	8	35
	Sequencing depth per locus	64.1445	17.3218	164.475	75.5463	60.5008	56.108	1.96229	73.425	168.97	101.57	377.438	7.60292	36.6788	53.4094	31.6906	29.7525	56.678	106.118	30.4815	361.712	69.1565	1.36264	127.806	377.778	25.802	69.5138	84.8528	140.127	193.457	121.549	169.683
Muddy_water_10^1/3	PCR product length (bp)	NA	NA	385	NA	607.5	676	NA	NA	595	391	493	NA	772	NA	NA	493	236	153	135	139	115	NA	386	99	197	109	NA	229	162	NA	571
	Fragment length (unit)	NA	NA	7	NA	45	10	NA	NA	11	13	14	NA	64	NA	NA	9	8	1	10	8	6	NA	4	5	4	4	NA	20	14	NA	21
	Comment	No_Read	No_Read	No_cons_LowReadBant	No_Read	No_cons_LowReadBant	No_cons_LowReadBant	No_Read	No_Read	No_cons_LowReadBant	No_cons_LowReadBant	Consensus_Bant	No_Read	No_cons_LowReadBant	No_Read	No_Read	No_cons_LowReadBant	No_cons_LowReadBant	Consensus_Bant	No_cons_LowReadBant	Consensus_Bant	Consensus_Bant	No_Read	No_cons_Bant	Consensus_Bant	No_cons_LowReadBant	Consensus_Bant	No_Read	Consensus_Bant	No_cons_LowReadBant	No_Read	No_cons_Bant
	Number of reads used for analysis	0	0	9	0	7	13	0	0	8	18	56	0	6	0	0	5	9	42	21	60	38	0	35	171	7	21	0	31	22	0	21
	Sequencing depth per locus	44.9289	16.0591	127.395	29.6498	52.0082	62.9053	6.16139	46.9259	139.607	92.3632	240.761	5.95501	41.1114	28.4918	20.482	36.3124	45.5847	82.5621	33.9185	171	52.8522	9.00366	245.99	235.566	16.4112	31.5138	69.8558	78.2838	109.537	76.9708	143.289
Muddy_water_10^0/1	PCR product length (bp)	NA	NA	NA	NA	607.5	NA	NA	NA	NA	NA	493	NA	NA	NA	NA	NA	NA	153	135	139	115	NA	386	99	NA	109	NA	229	162	NA	571
	Fragment length (unit)	NA	NA	NA	NA	45	NA	NA	NA	NA	NA	14	NA	NA	NA	NA	NA	NA	1	10	8	6	NA	4	5	NA	4	NA	20	14	NA	21
	Comment	No_Read	No_Read	No_Read	No_Read	No_cons_LowReadBant	No_Read	No_Read	No_Read	No_Read	No_Read	No_cons_Bant	No_Read	No_Read	No_Read	No_Read	No_Read	No_Read	No_cons_LowReadBant	No_cons_LowReadBant	Consensus_Bant	No_cons_LowReadBant	No_Read	No_cons_LowReadBant	Consensus_Bant	No_Read	No_cons_LowReadBant	No_Read	No_cons_LowReadBant	No_cons_LowReadBant	No_Read	No_cons_LowReadBant
	Number of reads used for analysis	0	0	0	0	6	0	0	0	0	0	21	0	0	0	0	0	0	16	9	40	22	0	6	78	0	12	0	20	13	0	10
	Sequencing depth per locus	17.0616	6.0821	43.3455	34.1454	83.0049	12.105	2.73605	22.6226	48.1025	8.02558	137.868	3.27784	13.1593	12.8094	2.08393	9.42191	6.92373	25.6536	9.25926	104.719	35.6348	0.937729	49.4793	107.354	3.4467	11.8532	11.089	46.179	65.284	30.6201	48.5797
Muddy_water_10^0/2	PCR product length (bp)	NA	NA	NA	NA	NA	NA	NA	NA	NA	NA	492	NA	NA	NA	NA	NA	NA	153	135	139	115	NA	NA	99	NA	109	NA	229	162	NA	572
	Fragment length (unit)	NA	NA	NA	NA	NA	NA	NA	NA	NA	NA	14	NA	NA	NA	NA	NA	NA	1	10	8	6	NA	NA	5	NA	4	NA	20	14	NA	21
	Comment	No_Read	No_Read	No_Read	No_Read	No_Read	No_Read	No_Read	No_Read	No_Read	No_Read	No_cons_Bant	No_Read	No_Read	No_Read	No_Read	No_Read	No_Read	No_cons_LowReadBant	No_cons_LowReadBant	No_cons_LowReadBant	No_cons_Bant	No_Read	No_Read	Consensus_Bant	No_Read	No_cons_LowReadBant	No_Read	Consensus_Bant	Consensus_Bant	No_Read	No_cons_LowReadBant
	Number of reads used for analysis	0	0	0	0	0	0	0	0	0	0	29	0	0	0	0	0	0	12	14	23	41	0	0	59	0	19	0	39	27	0	10
	Sequencing depth per locus	25.5592	9.42036	131.026	28.7665	38.3624	14.4896	2.56712	38.873	50.1647	6.54731	169.428	5.11249	13.899	24.9129	1.2542	9.87221	3.39407	21.4052	19.4	60.8345	65.9652	0	35.0155	99.4848	0.994924	27.9725	65.8681	81.0131	113.296	33.2256	50.2662
Muddy_water_10^0/3	PCR product length (bp)	NA	NA	NA	NA	607	NA	NA	NA	NA	NA	491	NA	NA	425	NA	NA	NA	153	NA	139	115	NA	386	99	NA	NA	NA	229	162	NA	571
	Fragment length (unit)	NA	NA	NA	NA	45	NA	NA	NA	NA	NA	14	NA	NA	9	NA	NA	NA	1	NA	8	6	NA	4	5	NA	NA	NA	20	14	NA	21
	Comment	No_Read	No_Read	No_Read	No_Read	No_cons_LowReadBant	No_Read	No_Read	No_Read	No_Read	No_Read	No_cons_LowReadBant	No_Read	No_Read	No_cons_LowReadBant	No_Read	No_Read	No_Read	No_cons_LowReadBant	No_Read	Consensus_Bant	No_cons_Bant	No_Read	No_cons_LowReadBant	Consensus_Bant	No_Read	No_Read	No_Read	No_cons_LowReadBant	No_cons_LowReadBant	No_Read	No_cons_LowReadBant
	Number of reads used for analysis	0	0	0	0	9	0	0	0	0	0	13	0	0	5	0	0	0	11	0	34	25	0	17	76	0	0	0	20	17	0	13
	Sequencing depth per locus	16.9882	5.6486	33.1429	20.5066	32.8682	18.2249	2.75716	27.4921	39.2874	7.25575	85.3205	1.33408	10.3316	19.7035	0.70024	9.60446	0.991525	21.5948	5.54815	132.065	48.4174	0	62.7124	118.455	0	7.56881	12.5215	40	54.5185	32.9692	43.6095
Comment from Ba_MLVA31_analyzer script:
1. Consensus_Bant: consensus sequence is called for the repeat, and it has the highest similarity with Bacillus anthracis.
2. No_cons_Bant: consensus sequence calling is failed, the repeat number is determined directly from reads, and the reads have the highest similarity with Bacillus anthracis., These results marked with orange.
3. No_cons_NoBant: consensus sequence is called for the repeat, but both the consensus and the reads have the highest similarity with Bacillus cereus-group member other than Bacillus anthracis. The repeat number can not be determined. These results are marked with red.
4. No_cons_LowReadBant: the read number is too low for consensus calling, the repeat number is determined directly from reads, and the reads have the highest similarity with Bacillus anthracis. These results marked with orange.
5. No_cons_LowReadNoBant: the read number is too low for consensus calling, the reads have the highest similarity with Bacillus cereus-group member other than Bacillus anthracis. The repeat number can not be determined. These results are marked with red.
6. No_Read: there are no reads, the repeat number can not be determined. These results are marked with yellow.
