# Supplementary material for: Development of Nanopore amplicon sequencing method for culture-free genotyping of Bacillus anthracis strains directly from environmental samples
Source: Front Microbiol. 2026 Mar 13;17:1771578. doi: 10.3389/fmicb.2026.1771578 (PMC13021834; doi:10.3389/fmicb.2026.1771578)
Supplement: Supplementary file 8 [file Table_5.XLSX]

## Sheet: Sheet1
Table S7: Data of the detection effectiveness and specificity assays of the spiked soil samples with the new NGS-based method
Sample ID	Repeats:	bams01	bams03	bams05	bams13	bams15	bams21	bams22	bams23	bams24	bams25	bams28	bams30	bams31	bams34	bams44	bams51	bams53	CG3	pXO1	pXO2	vntr12	vntr16	vntr17	vntr19	vntr23	vntr35	vrrA	vrrB1	vrrB2	vrrC1	vrrC2
Reference	Fragment length (unit)	13	30	7	30	45	10	14	9	11	13	14	75	64	9	8	9	8	1	10	8	6	20	4	5	4	4	5	20	14	57	21
	PCR product length (bp)	422	609	385	454	607	676	663	567	595	391	493	889	772	425	417	493	236	153	135	139	115	273	386	99	197	109	326	229	162	616	571
Soil_10^8/1	PCR product length (bp)	422	609	385	454	607	676	663	567	595	391	493	889	772	425	417	493	236	153	135	139	115	273	386	99	197	109	326	229	162	616	571
	Fragment length (unit)	13	30	7	30	45	10	14	9	11	13	14	75	64	9	8	9	8	1	10	8	6	20	4	5	4	4	5	20	14	57	21
	Comment	Consensus_Bant	Consensus_Bant	Consensus_Bant	Consensus_Bant	Consensus_Bant	Consensus_Bant	Consensus_Bant	Consensus_Bant	Consensus_Bant	Consensus_Bant	Consensus_Bant	Consensus_Bant	Consensus_Bant	Consensus_Bant	Consensus_Bant	Consensus_Bant	Consensus_Bant	Consensus_Bant	Consensus_Bant	Consensus_Bant	Consensus_Bant	Consensus_Bant	Consensus_Bant	Consensus_Bant	Consensus_Bant	Consensus_Bant	Consensus_Bant	Consensus_Bant	Consensus_Bant	Consensus_Bant	Consensus_Bant
	Number of reads used for analysis	8235	443	4804	6672	2371	6248	1861	10824	4617	10408	27546	237	1677	2752	886	1637	13908	4144	4593	6697	4859	5138	32811	39274	1673	10114	2458	6752	7002	1125	6163
	Sequencing depth per locus	19955.9	2389.2	11499.4	10774.4	8112.99	11698.7	4855.87	22596.5	25479	18710.7	47475.4	2186.44	4040.13	6966.35	1530.04	4036.69	22199.9	6476.94	6026.95	11831.6	6511.81	8730.1	57408.5	51638.5	4741.2	12940.3	6349.76	14292.2	20537.6	18665.8	30011.5
Soil_10^8/2	PCR product length (bp)	422	609	385	454	607	676	663	567	595	391	493	889	772	425	417	493	236	153	135	139	115	273	386	99	197	109	326	229	162	616	571
	Fragment length (unit)	13	30	7	30	45	10	14	9	11	13	14	75	64	9	8	9	8	1	10	8	6	20	4	5	4	4	5	20	14	57	21
	Comment	Consensus_Bant	Consensus_Bant	Consensus_Bant	Consensus_Bant	Consensus_Bant	Consensus_Bant	Consensus_Bant	Consensus_Bant	Consensus_Bant	Consensus_Bant	Consensus_Bant	Consensus_Bant	Consensus_Bant	Consensus_Bant	Consensus_Bant	Consensus_Bant	Consensus_Bant	Consensus_Bant	Consensus_Bant	Consensus_Bant	Consensus_Bant	Consensus_Bant	Consensus_Bant	Consensus_Bant	Consensus_Bant	Consensus_Bant	Consensus_Bant	Consensus_Bant	Consensus_Bant	Consensus_Bant	Consensus_Bant
	Number of reads used for analysis	5638	271	3504	3612	3027	5593	1057	10834	4941	7776	24285	184	1648	1399	440	715	5194	3162	3629	6763	3828	192	9106	34873	604	9417	950	4146	3998	686	7103
	Sequencing depth per locus	15621.5	1316.37	10868	7837.93	10951.5	10749.1	3050.08	24315.9	31263.9	14770.6	44863.1	2448.17	3975.82	4421.08	936.089	2788.25	9051.67	5208.11	4834.44	12444.6	5275.32	355.315	18044.2	45462.6	2344.4	11903.3	3487.69	8891.26	12642.5	19941.1	35209.8
Soil_10^8/3	PCR product length (bp)	422	609	385	454	607	676	663	567	595	391	493	889	772	425	417	493	236	153	135	139	115	273	386	99	197	109	326	229	162	616	571
	Fragment length (unit)	13	30	7	30	45	10	14	9	11	13	14	75	64	9	8	9	8	1	10	8	6	20	4	5	4	4	5	20	14	57	21
	Comment	Consensus_Bant	Consensus_Bant	Consensus_Bant	Consensus_Bant	Consensus_Bant	Consensus_Bant	Consensus_Bant	Consensus_Bant	Consensus_Bant	Consensus_Bant	Consensus_Bant	Consensus_Bant	Consensus_Bant	Consensus_Bant	Consensus_Bant	Consensus_Bant	Consensus_Bant	Consensus_Bant	Consensus_Bant	Consensus_Bant	Consensus_Bant	Consensus_Bant	Consensus_Bant	Consensus_Bant	Consensus_Bant	Consensus_Bant	Consensus_Bant	Consensus_Bant	Consensus_Bant	Consensus_Bant	Consensus_Bant
	Number of reads used for analysis	3339	355	3504	3628	1062	2421	310	5702	1089	2751	13152	97	860	2038	294	934	3000	2048	2059	4229	4216	39	7813	24995	504	5417	1248	3362	3238	833	2930
	Sequencing depth per locus	7021.29	1434.83	7045.98	6884.64	3593.5	4562.12	878.706	12022.3	10669.9	4936.02	22961.8	797.809	2240.69	4404.64	550.393	1977.28	5122.14	3283.16	2860.56	7775.81	5688.42	67.978	14329.8	32216.1	1237.57	6857.63	3359.98	7052.52	10085.4	8908.89	13761.4
Soil_10^7/1	PCR product length (bp)	422	609	385	454	607	676	663	567	595	391	493	889	772	425	417	493	236	153	135	139	115	273	386	99	197	109	326	229	162	616	571
	Fragment length (unit)	13	30	7	30	45	10	14	9	11	13	14	75	64	9	8	9	8	1	10	8	6	20	4	5	4	4	5	20	14	57	21
	Comment	Consensus_Bant	Consensus_Bant	Consensus_Bant	Consensus_Bant	Consensus_Bant	Consensus_Bant	Consensus_Bant	Consensus_Bant	Consensus_Bant	Consensus_Bant	Consensus_Bant	Consensus_Bant	Consensus_Bant	Consensus_Bant	Consensus_Bant	Consensus_Bant	Consensus_Bant	Consensus_Bant	Consensus_Bant	Consensus_Bant	Consensus_Bant	Consensus_Bant	Consensus_Bant	Consensus_Bant	Consensus_Bant	Consensus_Bant	Consensus_Bant	Consensus_Bant	Consensus_Bant	Consensus_Bant	Consensus_Bant
	Number of reads used for analysis	3458	435	2780	2984	805	2332	524	4791	1179	3323	10777	99	951	1749	312	777	2990	2353	2859	4212	4270	81	10859	17651	1011	5472	1718	3466	3399	846	2262
	Sequencing depth per locus	8207.38	2112.74	6100.45	5605.11	2965.49	4388.93	1332.81	10133.1	8789.79	5860.52	19311.8	866.281	2041.65	4055.15	610.067	2126.78	5086.72	3737.37	3844.64	7472.78	5631.88	162.447	19856.4	23031.7	2464.16	7032.71	4063.18	7353.92	10534	7635.22	11426
Soil_10^7/2	PCR product length (bp)	422	609	385	454	607	676	663	567	595	391	493	889	772	425	417	493	236	153	135	139	115	273	386	99	197	109	326	229	162	616	571
	Fragment length (unit)	13	30	7	30	45	10	14	9	11	13	14	75	64	9	8	9	8	1	10	8	6	20	4	5	4	4	5	20	14	57	21
	Comment	Consensus_Bant	Consensus_Bant	Consensus_Bant	Consensus_Bant	Consensus_Bant	Consensus_Bant	Consensus_Bant	Consensus_Bant	Consensus_Bant	Consensus_Bant	Consensus_Bant	Consensus_Bant	Consensus_Bant	Consensus_Bant	Consensus_Bant	Consensus_Bant	Consensus_Bant	Consensus_Bant	Consensus_Bant	Consensus_Bant	Consensus_Bant	Consensus_Bant	Consensus_Bant	Consensus_Bant	Consensus_Bant	Consensus_Bant	Consensus_Bant	Consensus_Bant	Consensus_Bant	Consensus_Bant	Consensus_Bant
	Number of reads used for analysis	845	117	666	563	294	532	177	1067	356	712	3611	30	209	259	100	211	571	2810	2058	2171	2560	23	1530	7636	215	3231	348	2509	2229	228	1108
	Sequencing depth per locus	5991.9	1129.48	6150.64	2717.52	1776.07	2906.27	788.626	6243.03	5349.94	3121.58	13145	463.685	1268.3	1817.98	531.276	1398.95	1409.55	4468.32	2872.32	5453.04	3620.25	98.1355	10273.2	10570.4	1421.65	4837.17	2772.22	5949.67	8531.95	4509.78	5975.09
Soil_10^7/3	PCR product length (bp)	422	609	385	454	607	675	663	567	595	391	493	887.5	772	425	417	493	236	153	135	139	115	273	386	99	197	109	326	229	162	616	571
	Fragment length (unit)	13	30	7	30	45	10	14	9	11	13	14	75	64	9	8	9	8	1	10	8	6	20	4	5	4	4	5	20	14	57	21
	Comment	Consensus_Bant	No_cons_Bant	Consensus_Bant	Consensus_Bant	Consensus_Bant	Consensus_Bant	Consensus_Bant	Consensus_Bant	Consensus_Bant	Consensus_Bant	Consensus_Bant	No_cons_LowReadBant	Consensus_Bant	Consensus_Bant	No_cons_LowReadBant	Consensus_Bant	Consensus_Bant	Consensus_Bant	Consensus_Bant	Consensus_Bant	Consensus_Bant	No_cons_LowReadBant	Consensus_Bant	Consensus_Bant	Consensus_Bant	Consensus_Bant	Consensus_Bant	Consensus_Bant	Consensus_Bant	Consensus_Bant	Consensus_Bant
	Number of reads used for analysis	216	23	187	203	115	204	42	334	292	280	2436	15	75	76	21	94	102	1838	1517	1190	1576	10	483	3970	43	2165	74	1194	892	58	1025
	Sequencing depth per locus	2899.18	444.581	4782.49	1765.64	1447.15	1919.83	358.673	4725.5	4977.39	1917.14	12234.4	306.54	792.225	1241.62	217.019	864.895	590	3059.18	2191.5	3472.59	2393.74	69.2051	5058.25	5556.8	451.33	3225.96	1362.1	2853.83	4066.7	3405.3	4823.07
Soil_10^6/1	PCR product length (bp)	422	609	385	454	607	676	663	567	595	391	493	889	772	425	417	493	236	153	135	139	115	273	386	99	197	109	326	229	162	616	571
	Fragment length (unit)	13	30	7	30	45	10	14	9	11	13	14	75	64	9	8	9	8	1	10	8	6	20	4	5	4	4	5	20	14	57	21
	Comment	Consensus_Bant	Consensus_Bant	Consensus_Bant	Consensus_Bant	Consensus_Bant	Consensus_Bant	No_cons_LowReadBant	Consensus_Bant	Consensus_Bant	Consensus_Bant	Consensus_Bant	Consensus_Bant	Consensus_Bant	Consensus_Bant	Consensus_Bant	Consensus_Bant	Consensus_Bant	Consensus_Bant	Consensus_Bant	Consensus_Bant	Consensus_Bant	No_cons_Bant	Consensus_Bant	Consensus_Bant	Consensus_Bant	Consensus_Bant	Consensus_Bant	Consensus_Bant	Consensus_Bant	Consensus_Bant	Consensus_Bant
	Number of reads used for analysis	355	96	1512	404	415	753	17	1751	226	462	3195	30	339	395	115	98	2035	647	391	2411	887	22	2304	8395	43	1281	280	503	512	152	940
	Sequencing depth per locus	1817.31	406.207	3002.94	1056.09	2236.45	1591.84	55.8522	4234.9	3070.53	1009.87	6719.97	361.326	901.552	1278.65	214.959	408.584	3656.33	1305.22	552.096	4496.13	1293.7	35.7656	4854.58	11338.4	179.193	1706.19	1193.67	1177.58	1683.1	2410.55	3673
Soil_10^6/2	PCR product length (bp)	422	609	385	454	607	676	663	567	595	391	493	889	772	425	417	493	236	153	135	139	115	271.5	386	99	197	109	326	229	162	616	571
	Fragment length (unit)	13	30	7	30	45	10	14	9	11	13	14	75	64	9	8	9	8	1	10	8	6	20	4	5	4	4	5	20	14	57	21
	Comment	Consensus_Bant	Consensus_Bant	Consensus_Bant	Consensus_Bant	Consensus_Bant	Consensus_Bant	No_cons_LowReadBant	Consensus_Bant	Consensus_Bant	Consensus_Bant	Consensus_Bant	Consensus_Bant	Consensus_Bant	Consensus_Bant	Consensus_Bant	Consensus_Bant	Consensus_Bant	Consensus_Bant	Consensus_Bant	Consensus_Bant	Consensus_Bant	No_cons_LowReadBant	Consensus_Bant	Consensus_Bant	Consensus_Bant	Consensus_Bant	Consensus_Bant	Consensus_Bant	Consensus_Bant	Consensus_Bant	Consensus_Bant
	Number of reads used for analysis	232	79	711	781	326	573	14	1162	245	356	2226	21	301	345	99	84	777	347	260	1226	801	5	1548	6007	42	877	103	452	464	163	546
	Sequencing depth per locus	959.168	303.258	1686.3	1477.56	939.791	1069.8	48.8084	2382.41	2080.72	690.98	4007.01	136.286	702.181	991.414	166.583	252.11	1358.16	557.66	364.222	2361.07	1104.75	6.80952	3151.97	7815.12	102.777	1106.8	481.405	978.109	1410.15	1535.17	2539.05
Soil_10^6/3	PCR product length (bp)	422	609	385	454	607	676	663	567	595	391	493	889.5	772	425	417	493	236	153	135	139	115	273	386	99	197	109	326	229	162	616	571
	Fragment length (unit)	13	30	7	30	45	10	14	9	11	13	14	75	64	9	8	9	8	1	10	8	6	20	4	5	4	4	5	20	14	57	21
	Comment	Consensus_Bant	Consensus_Bant	Consensus_Bant	Consensus_Bant	Consensus_Bant	Consensus_Bant	No_cons_LowReadBant	Consensus_Bant	Consensus_Bant	Consensus_Bant	Consensus_Bant	No_cons_LowReadBant	Consensus_Bant	Consensus_Bant	Consensus_Bant	Consensus_Bant	Consensus_Bant	Consensus_Bant	Consensus_Bant	Consensus_Bant	Consensus_Bant	No_cons_LowReadBant	Consensus_Bant	Consensus_Bant	No_cons_LowReadBant	Consensus_Bant	Consensus_Bant	Consensus_Bant	Consensus_Bant	Consensus_Bant	Consensus_Bant
	Number of reads used for analysis	128	39	972	736	323	219	8	577	156	344	2074	8	241	289	38	47	625	155	111	872	409	18	796	5834	26	459	41	309	259	92	354
	Sequencing depth per locus	579.474	159.131	1829.9	1424.41	1284	609.297	25.5777	1437.65	1400.48	677.834	4108.09	76.5647	587.11	755.167	88.0983	162.318	1064.04	288.752	170.985	1717.12	603.93	18.7729	2416.95	7546.23	55.6142	585.514	326.804	736.074	1042.67	1042.59	1680.19
Soil_10^5/1	PCR product length (bp)	422	610	385	454	607	676	660	567	595	391	493	889	772	425	417	493	236	153	135	139	115	NA	386	99	197	109	326	229	162	616	571
	Fragment length (unit)	13	30	7	30	45	10	14	9	11	13	14	75	64	9	8	9	8	1	10	8	6	NA	4	5	4	4	5	20	14	57	21
	Comment	Consensus_Bant	Consensus_Bant	Consensus_Bant	Consensus_Bant	Consensus_Bant	Consensus_Bant	No_cons_LowReadBant	Consensus_Bant	Consensus_Bant	Consensus_Bant	Consensus_Bant	No_cons_LowReadBant	Consensus_Bant	Consensus_Bant	Consensus_Bant	Consensus_Bant	Consensus_Bant	Consensus_Bant	Consensus_Bant	Consensus_Bant	Consensus_Bant	No_Read	Consensus_Bant	Consensus_Bant	No_cons_LowReadBant	Consensus_Bant	Consensus_Bant	Consensus_Bant	Consensus_Bant	Consensus_Bant	Consensus_Bant
	Number of reads used for analysis	106	106	650	208	205	291	6	413	64	159	1005	21	155	190	71	66	282	456	219	1651	856	0	1029	2362	26	724	139	367	317	51	345
	Sequencing depth per locus	856.263	569.079	1726.03	788.7	737.815	952.203	24.273	1586.22	1229.87	507.176	2634.11	133.409	602.006	835.042	200.067	200.347	719.233	1129.59	318.037	3382.97	1288	11.044	3340.95	3653.02	77.269	1025.8	787.387	916.262	1293.24	1042.12	1446.26
Soil_10^5/2	PCR product length (bp)	422	609	385	454	607	676	663	567	595	391	493	NA	772	425	417	493	236	153	135	139	115	NA	386	99	197	109	326	229	162	616	571
	Fragment length (unit)	13	30	7	30	45	10	14	9	11	13	14	NA	64	9	8	9	8	1	10	8	6	NA	4	5	4	4	5	20	14	57	21
	Comment	Consensus_Bant	Consensus_Bant	Consensus_Bant	Consensus_Bant	Consensus_Bant	Consensus_Bant	No_cons_LowReadBant	Consensus_Bant	Consensus_Bant	Consensus_Bant	Consensus_Bant	No_Read	Consensus_Bant	Consensus_Bant	No_cons_LowReadBant	No_cons_LowReadBant	Consensus_Bant	Consensus_Bant	Consensus_Bant	Consensus_Bant	Consensus_Bant	No_Read	Consensus_Bant	Consensus_Bant	No_cons_LowReadBant	Consensus_Bant	No_cons_LowReadBant	Consensus_Bant	Consensus_Bant	Consensus_Bant	Consensus_Bant
	Number of reads used for analysis	31	26	350	74	190	134	5	63	32	42	542	0	120	55	10	20	232	137	49	642	227	0	305	2250	8	154	23	159	122	22	171
	Sequencing depth per locus	268.685	102.626	991.143	210.711	527.547	414.225	8.97436	271.799	625.338	128.54	1553.26	59.9955	343.083	270.779	25.4245	92.8824	557.508	254.569	74.7111	1373.24	352.078	3.8315	875.674	3158.13	32.3756	218.789	299.512	421.057	577.698	562.487	782.485
Soil_10^5/3	PCR product length (bp)	422	609	385	454	607	676	NA	567	595	391	493	NA	772	425	417	493	236	153	135	139	115	NA	386	99	197	109	325	229	162	616	571
	Fragment length (unit)	13	30	7	30	45	10	NA	9	11	13	14	NA	64	9	8	9	8	1	10	8	6	NA	4	5	4	4	5	20	14	57	21
	Comment	Consensus_Bant	No_cons_Bant	Consensus_Bant	Consensus_Bant	Consensus_Bant	Consensus_Bant	No_Read	Consensus_Bant	No_cons_Bant	Consensus_Bant	Consensus_Bant	No_Read	Consensus_Bant	Consensus_Bant	No_cons_LowReadBant	No_cons_LowReadBant	Consensus_Bant	Consensus_Bant	Consensus_Bant	Consensus_Bant	Consensus_Bant	No_Read	Consensus_Bant	Consensus_Bant	No_cons_LowReadBant	Consensus_Bant	No_cons_LowReadBant	Consensus_Bant	Consensus_Bant	No_cons_LowReadBant	Consensus_Bant
	Number of reads used for analysis	23	24	143	53	80	73	0	90	24	38	480	0	66	54	11	15	66	168	63	632	342	0	220	1070	5	208	23	152	105	15	143
	Sequencing depth per locus	267.358	139.877	855.343	325.502	387.695	374.185	11.6727	585.257	600.249	219.785	1554.14	72.1924	254.894	344.955	44.6547	59.7748	203.898	378.301	100.363	1480.91	552.209	3.83516	1321.32	1689.2	14.5482	312.284	212.196	405.004	567.389	500.256	673.956
Soil_10^4/1	PCR product length (bp)	422	609	385	453.5	607	675	NA	567	596	391	493	NA	772	425	NA	492.5	236	153	135	139	115	NA	386	99	NA	109	325.5	229	162	NA	571
	Fragment length (unit)	13	30	7	30	45	10	NA	9	11	13	14	NA	64	9	NA	9	8	1	10	8	6	NA	4	5	NA	4	5	20	14	NA	21
	Comment	No_cons_LowReadBant	No_cons_LowReadBant	Consensus_Bant	No_cons_LowReadBant	Consensus_Bant	No_cons_LowReadBant	No_Read	Consensus_Bant	No_cons_LowReadBant	No_cons_LowReadBant	Consensus_Bant	No_Read	No_cons_LowReadBant	No_cons_LowReadBant	No_Read	No_cons_LowReadBant	Consensus_Bant	No_cons_LowReadBant	No_cons_LowReadBant	Consensus_Bant	Consensus_Bant	No_Read	Consensus_Bant	Consensus_Bant	No_Read	No_cons_LowReadBant	No_cons_LowReadBant	Consensus_Bant	Consensus_Bant	No_Read	Consensus_Bant
	Number of reads used for analysis	7	5	57	12	42	22	0	24	9	6	109	0	14	22	0	6	48	19	10	151	53	0	75	371	0	21	10	72	60	0	47
	Sequencing depth per locus	60.8152	21.5665	198.722	58.3987	119.608	81.1272	3.51433	82.7549	176.728	18.3811	363.874	27.1204	56.9417	74.1435	3.8801	27.8195	109.631	34.0588	18.8148	312	95.487	6.17216	197.99	513.121	9.84264	25.5138	68.638	174.638	242.043	135.945	200.832
Soil_10^4/2	PCR product length (bp)	422	609	385	454	607	676	NA	567	595	NA	493	NA	772	424	NA	NA	236	153	135	139	115	NA	386	99	197	109	NA	229	162	NA	571
	Fragment length (unit)	13	30	7	30	45	10	NA	9	11	NA	14	NA	64	9	NA	NA	8	1	10	8	6	NA	4	5	4	4	NA	20	14	NA	21
	Comment	No_cons_LowReadBant	No_cons_LowReadBant	Consensus_Bant	No_cons_LowReadBant	Consensus_Bant	No_cons_LowReadBant	No_Read	No_cons_LowReadBant	No_cons_LowReadBant	No_Read	Consensus_Bant	No_Read	No_cons_LowReadBant	No_cons_Bant	No_Read	No_Read	Consensus_Bant	Consensus_Bant	No_cons_LowReadBant	Consensus_Bant	Consensus_Bant	No_Read	No_cons_LowReadBant	Consensus_Bant	No_cons_LowReadBant	Consensus_Bant	No_Read	Consensus_Bant	No_cons_Bant	No_Read	Consensus_Bant
	Number of reads used for analysis	10	7	75	20	164	16	0	10	14	0	416	0	19	28	0	0	35	42	20	143	107	0	20	1091	6	24	0	58	34	0	56
	Sequencing depth per locus	88.1493	38.4368	287.545	229.099	430.404	111.664	7.14178	55.2698	290.849	16.7596	1233.68	30.6749	60.978	131.487	5.63309	29.643	78.0254	81.1242	27.7259	316.986	189.174	6.64835	131.521	1522.44	11.4619	42.4771	74.3896	156.179	213.599	155.245	288.807
Soil_10^4/3	PCR product length (bp)	NA	NA	383	454	607	676	NA	567	595	NA	493	NA	NA	425	NA	493	236	153	135	139	115	NA	386	99	NA	109	NA	229	162	NA	571
	Fragment length (unit)	NA	NA	7	30	45	10	NA	9	11	NA	14	NA	NA	9	NA	9	8	1	10	8	6	NA	4	5	NA	4	NA	20	14	NA	21
	Comment	No_Read	No_Read	No_cons_LowReadBant	No_cons_LowReadBant	No_cons_LowReadBant	No_cons_LowReadBant	No_Read	No_cons_LowReadBant	No_cons_LowReadBant	No_Read	Consensus_Bant	No_Read	No_Read	No_cons_LowReadBant	No_Read	No_cons_LowReadBant	No_cons_LowReadBant	Consensus_Bant	No_cons_LowReadBant	Consensus_Bant	Consensus_Bant	No_Read	No_cons_LowReadBant	Consensus_Bant	No_Read	Consensus_Bant	No_Read	No_cons_Bant	No_cons_Bant	No_Read	Consensus_Bant
	Number of reads used for analysis	0	0	7	6	6	10	0	7	5	0	88	0	0	8	0	6	10	32	19	92	50	0	28	198	0	29	0	34	33	0	23
	Sequencing depth per locus	45.3555	25.491	147.764	65.1366	109.493	64.5902	0.983409	79.2928	111.072	26.4041	393.495	10.91	37.0505	47.9882	7.16307	16.9594	43.3644	64.8366	25.6519	274.719	80.7043	0	187.337	305.404	1.89848	49.0917	35.362	102.013	141.543	70.3523	112.968
Soil_10^3/1	PCR product length (bp)	NA	609	385	454	608	676	NA	567	595	NA	493	NA	772	425	NA	NA	236	153	135	139	115	NA	386	99	NA	109	NA	229	162	619	571
	Fragment length (unit)	NA	30	7	30	45	10	NA	9	11	NA	14	NA	64	9	NA	NA	8	1	10	8	6	NA	4	5	NA	4	NA	20	14	57	21
	Comment	No_Read	No_cons_LowReadBant	Consensus_Bant	Consensus_Bant	No_cons_LowReadBant	No_cons_LowReadBant	No_Read	Consensus_Bant	No_cons_LowReadBant	No_Read	Consensus_Bant	No_Read	No_cons_LowReadBant	No_cons_LowReadBant	No_Read	No_Read	No_cons_LowReadBant	No_cons_LowReadBant	No_cons_LowReadBant	Consensus_Bant	Consensus_Bant	No_Read	No_cons_Bant	Consensus_Bant	No_Read	Consensus_Bant	No_Read	No_cons_Bant	No_cons_Bant	No_cons_LowReadBant	Consensus_Bant
	Number of reads used for analysis	0	6	22	29	13	7	0	29	9	0	111	0	9	13	0	0	12	15	14	70	47	0	22	313	0	32	0	35	23	6	25
	Sequencing depth per locus	44.9336	23.064	123.951	124.308	42.2735	57.6598	7.40271	110.183	106.212	8.84399	314.028	10.5388	19.0505	47.5718	3.50839	20.9513	24.0805	36.4118	22.0074	174.935	82.1565	0	106.883	409.162	3.92893	40.1009	29.8313	96.6114	134.802	96.0633	122.996
Soil_10^3/2	PCR product length (bp)	NA	NA	343	454	NA	NA	NA	567	595	NA	493	NA	235	425	NA	NA	NA	153	135	139	115	NA	386	99	NA	109	NA	229	162	616.5	571
	Fragment length (unit)	NA	NA	6	30	NA	NA	NA	9	11	NA	14	NA	4	9	NA	NA	NA	1	10	8	6	NA	4	5	NA	4	NA	20	14	57	21
	Comment	No_Read	No_Read	Consensus_Bant	Consensus_Bant	No_Read	No_Read	No_Read	Consensus_Bant	No_cons_LowReadBant	No_Read	No_cons_Bant	No_Read	No_cons_LowReadBant	No_cons_LowReadBant	No_Read	No_Read	No_Read	No_cons_LowReadBant	Consensus_Bant	Consensus_Bant	Consensus_Bant	No_Read	No_cons_LowReadBant	Consensus_Bant	No_Read	Consensus_Bant	No_Read	No_cons_Bant	No_cons_LowReadBant	No_cons_LowReadBant	Consensus_Bant
	Number of reads used for analysis	0	0	39	27	0	0	0	38	9	0	30	0	7	7	0	0	0	22	22	93	46	0	17	215	0	38	0	24	16	8	35
	Sequencing depth per locus	31.6493	24.6502	161.678	113.615	27.4992	37.3195	8.6365	132.051	113.346	16.9591	177.803	13.0292	34.294	57.0118	2.6235	16.7241	3.2161	33.1765	29.6296	193.669	62.5478	0	101.676	322.97	5.83249	58.6789	31.0368	71.917	101.778	104.528	137.676
Soil_10^3/3	PCR product length (bp)	NA	NA	386	454	NA	677	NA	567	594.5	390	NA	NA	NA	425	NA	NA	236	153	135	139	115	NA	386	99	NA	109	NA	NA	162	NA	571
	Fragment length (unit)	NA	NA	7	30	NA	10	NA	9	11	13	NA	NA	NA	9	NA	NA	8	1	10	8	6	NA	4	5	NA	4	NA	NA	14	NA	21
	Comment	No_Read	No_Read	No_cons_LowReadBant	No_cons_LowReadBant	No_Read	No_cons_LowReadBant	No_Read	No_cons_LowReadBant	No_cons_LowReadBant	No_cons_LowReadBant	No_Read	No_Read	No_Read	No_cons_LowReadBant	No_Read	No_Read	No_cons_LowReadBant	No_cons_LowReadBant	No_cons_LowReadBant	Consensus_Bant	Consensus_Bant	No_Read	No_cons_LowReadBant	Consensus_Bant	No_Read	No_cons_LowReadBant	No_Read	No_Read	No_cons_LowReadBant	No_Read	No_cons_LowReadBant
	Number of reads used for analysis	0	0	13	15	0	10	0	7	5	5	0	0	0	8	0	0	6	12	16	66	45	0	14	216	0	21	0	0	13	0	16
	Sequencing depth per locus	24.436	24.8243	94.2286	135.806	17.8583	35.3728	1.65008	21.3668	65.8807	24.1279	9.82961	16.6322	3.34715	24.7176	0.633094	18.6613	23.8517	16.2614	18.6667	177.317	69.1565	1.93773	61.8523	307.717	11.0152	30.6789	20.7178	94.4017	130.66	60.224	76.2469
Soil_10^2/1	PCR product length (bp)	NA	264	385	NA	NA	676	NA	566.5	596	NA	493	NA	NA	151	NA	NA	NA	153	135	139	115	NA	386	99	NA	109	NA	229	162	235	571
	Fragment length (unit)	NA	7	7	NA	NA	10	NA	9	11	NA	14	NA	NA	2	NA	NA	NA	1	10	8	6	NA	4	5	NA	4	NA	20	14	15	21
	Comment	No_Read	No_cons_LowReadBant	No_cons_LowReadBant	No_Read	No_Read	No_cons_LowReadBant	No_Read	No_cons_LowReadBant	No_cons_LowReadBant	No_Read	No_cons_Bant	No_Read	No_Read	No_cons_LowReadBant	No_Read	No_Read	No_Read	No_cons_LowReadBant	Consensus_Bant	No_cons_LowReadBant	Consensus_Bant	No_Read	No_cons_LowReadBant	Consensus_Bant	No_Read	No_cons_LowReadBant	No_Read	No_cons_Bant	No_cons_LowReadBant	No_cons_LowReadBant	No_cons_LowReadBant
	Number of reads used for analysis	0	11	15	0	0	6	0	7	6	0	24	0	0	9	0	0	0	11	23	10	39	0	9	30	0	21	0	21	19	11	27
	Sequencing depth per locus	22.6351	59.711	141.096	24.9295	28.3443	39.7145	5.74962	54.2028	96.7748	13.7161	175.953	8.49044	13.9054	65.24	0	14.8195	1.98305	21.6732	33.2593	36.6115	60.4261	0	69.987	47.9192	2.86802	28.2661	50.8466	59.179	84.7901	82.2987	111.17
Soil_10^2/2	PCR product length (bp)	NA	NA	385	454	NA	NA	NA	566	595	NA	NA	NA	772	NA	NA	NA	NA	153	NA	139	115	NA	386	99	197	109	NA	229	162	NA	569.5
	Fragment length (unit)	NA	NA	7	30	NA	NA	NA	9	11	NA	NA	NA	64	NA	NA	NA	NA	1	NA	8	6	NA	4	5	4	4	NA	20	14	NA	21
	Comment	No_Read	No_Read	No_cons_LowReadBant	No_cons_LowReadBant	No_Read	No_Read	No_Read	No_cons_Bant	No_cons_LowReadBant	No_Read	No_Read	No_Read	No_cons_LowReadBant	No_Read	No_Read	No_Read	No_Read	No_cons_LowReadBant	No_Read	Consensus_Bant	No_cons_LowReadBant	No_Read	No_cons_Bant	Consensus_Bant	No_cons_LowReadBant	No_cons_LowReadBant	No_Read	No_cons_LowReadBant	No_cons_LowReadBant	No_Read	No_cons_LowReadBant
	Number of reads used for analysis	0	0	7	12	0	0	0	28	7	NA	0	0	13	NA	0	0	0	10	0	49	19	0	22	60	5	6	0	11	9	0	17
	Sequencing depth per locus	25.2441	12.3793	48.8753	41.5507	28.1845	28.7544	1.09955	86.3915	74.0101	6.13555	9.06694	6.67604	42.0324	19.4635	0.997602	13.0953	3.17797	20.4837	5.74074	103.655	33.0957	4.39194	117.979	91.8586	8.64975	10.4128	14.2025	40.2795	55.0432	54.013	78.0228
Soil_10^2/3	PCR product length (bp)	NA	NA	NA	NA	NA	676	NA	NA	NA	NA	NA	NA	NA	425	NA	NA	NA	153	135	139	115	NA	386	99	NA	109	NA	229	162	NA	571
	Fragment length (unit)	NA	NA	NA	NA	NA	10	NA	NA	NA	NA	NA	NA	NA	9	NA	NA	NA	1	10	8	6	NA	4	5	NA	4	NA	20	14	NA	21
	Comment	No_Read	No_Read	No_Read	No_Read	No_Read	No_cons_LowReadBant	No_Read	No_Read	No_Read	No_Read	No_Read	No_Read	No_Read	No_cons_LowReadBant	No_Read	No_Read	No_Read	No_cons_LowReadBant	No_cons_LowReadBant	Consensus_Bant	No_cons_Bant	No_Read	No_cons_LowReadBant	Consensus_Bant	No_Read	No_cons_LowReadBant	No_Read	No_cons_LowReadBant	No_cons_LowReadBant	No_Read	No_cons_LowReadBant
	Number of reads used for analysis	0	0	0	0	0	9	0	0	0	0	0	0	0	7	0	0	0	14	8	29	21	0	10	106	0	7	0	15	15	0	12
	Sequencing depth per locus	17.41	9.41872	49.5403	41.7269	27.3476	38.3772	3.78431	25.7407	87.9176	7.91816	13.432	6.46569	5.48057	64.4635	1.77458	9.5497	4.47034	30.4837	11.0741	51.3237	47.9391	3.77656	49.9715	153.354	6.72589	14.3394	16.5859	47.0087	67.8272	71.5406	96.8056
Soil_10^1/1	PCR product length (bp)	NA	NA	384	NA	NA	678	NA	NA	NA	NA	502	NA	NA	NA	NA	NA	NA	153	135	139	115	NA	386	99	NA	109	NA	229	162	NA	571
	Fragment length (unit)	NA	NA	7	NA	NA	10	NA	NA	NA	NA	14	NA	NA	NA	NA	NA	NA	1	10	8	6	NA	4	5	NA	4	NA	20	14	NA	21
	Comment	No_Read	No_Read	No_cons_LowReadBant	No_Read	No_Read	No_cons_LowReadBant	No_Read	No_Read	No_Read	No_Read	Consensus_Bant	No_Read	No_Read	No_Read	No_Read	No_Read	No_Read	No_cons_LowReadBant	No_cons_LowReadBant	No_cons_LowReadBant	No_cons_Bant	No_Read	No_cons_LowReadBant	No_cons_LowReadBant	No_Read	No_cons_LowReadBant	No_Read	No_cons_LowReadBant	No_cons_LowReadBant	No_Read	No_cons_LowReadBant
	Number of reads used for analysis	0	0	7	0	0	6	0	0	0	0	34	0	0	0	0	0	0	10	8	6	26	0	8	16	0	8	0	11	11	0	16
	Sequencing depth per locus	21.8104	5.52545	68.3481	40.2026	20.6689	21.6538	0.998492	12.8607	51.7092	12.4169	127.728	5.973	5.47409	28.9059	0.53717	6.69168	5.11017	16.1765	10.8222	19.1223	51.5391	2.82051	47.8238	29.5354	5.77665	10.6055	24.2209	33.5677	47.3951	44.6429	59.0823
Soil_10^1/2	PCR product length (bp)	NA	NA	NA	NA	NA	NA	NA	566.5	595	NA	493	NA	NA	NA	NA	NA	NA	153	135	139	115	NA	NA	99	NA	109	NA	229	162	NA	571
	Fragment length (unit)	NA	NA	NA	NA	NA	NA	NA	9	11	NA	14	NA	NA	NA	NA	NA	NA	1	10	8	6	NA	NA	5	NA	4	NA	20	14	NA	21
	Comment	No_Read	No_Read	No_Read	No_Read	No_Read	No_Read	No_Read	No_cons_LowReadBant	No_cons_LowReadBant	No_Read	No_cons_Bant	No_Read	No_Read	No_Read	No_Read	No_Read	No_Read	No_cons_LowReadBant	No_cons_LowReadBant	No_cons_LowReadBant	Consensus_Bant	No_Read	No_Read	Consensus_Bant	No_Read	Consensus_Bant	No_Read	Consensus_Bant	No_cons_Bant	No_Read	Consensus_Bant
	Number of reads used for analysis	0	0	0	0	0	0	0	7	5	0	52	0	0	0	0	0	0	22	19	13	44	0	0	33	0	25	0	30	23	0	21
	Sequencing depth per locus	35.8246	6.76355	85.5922	42.9581	23.7249	39.6834	3.13122	61.5785	106.306	18.4808	278.211	7.53093	9.00777	34.0471	1.68345	19.5172	3.69068	39.0392	20.8519	44.6115	72.0522	0	93.9896	47.5758	8.55838	39.0092	24.411	71.9738	101.265	80.4513	104.52
Soil_10^1/3	PCR product length (bp)	NA	NA	386	NA	NA	NA	NA	NA	595	NA	493	NA	NA	NA	NA	NA	NA	153	135	139	115	NA	386	99	NA	109	NA	229	162	NA	571
	Fragment length (unit)	NA	NA	7	NA	NA	NA	NA	NA	11	NA	14	NA	NA	NA	NA	NA	NA	1	10	8	6	NA	4	5	NA	4	NA	20	14	NA	21
	Comment	No_Read	No_Read	No_cons_LowReadBant	No_Read	No_Read	No_Read	No_Read	No_Read	No_cons_LowReadBant	No_Read	No_cons_Bant	No_Read	No_Read	No_Read	No_Read	No_Read	No_Read	No_cons_LowReadBant	No_cons_LowReadBant	Consensus_Bant	No_cons_Bant	No_Read	No_cons_LowReadBant	Consensus_Bant	No_Read	No_cons_LowReadBant	No_Read	No_cons_LowReadBant	No_cons_LowReadBant	No_Read	No_cons_LowReadBant
	Number of reads used for analysis	0	0	10	0	0	0	0	0	6	0	23	0	0	0	0	0	0	14	16	33	28	0	7	84	0	21	0	22	12	0	17
	Sequencing depth per locus	17.0498	13.5977	66.8494	15.4736	17.2554	36.108	4.10256	37.4268	67.2202	10.2992	130.572	7.04612	18.2461	25.0282	0	13.7606	1.49153	26.6667	20.9852	97.1655	48.0087	0	44.3316	182.343	4.91371	29.1651	13.7393	48.5502	68.8519	62.7971	80.8091
Soil_10^0/1	PCR product length (bp)	NA	NA	385.5	NA	NA	676	NA	NA	NA	NA	493	NA	NA	NA	NA	NA	NA	153	135	139	115	NA	386	99	NA	NA	NA	229	162	NA	571
	Fragment length (unit)	NA	NA	7	NA	NA	10	NA	NA	NA	NA	14	NA	NA	NA	NA	NA	NA	1	10	8	6	NA	4	5	NA	NA	NA	20	14	NA	21
	Comment	No_Read	No_Read	No_cons_LowReadBant	No_Read	No_Read	No_cons_LowReadBant	No_Read	No_Read	No_Read	No_Read	No_cons_LowReadBant	No_Read	No_Read	No_Read	No_Read	No_Read	No_Read	No_cons_LowReadBant	No_cons_LowReadBant	Consensus_Bant	No_cons_Bant	No_Read	No_cons_LowReadBant	Consensus_Bant	No_Read	No_Read	No_Read	No_cons_LowReadBant	No_cons_LowReadBant	No_Read	No_cons_LowReadBant
	Number of reads used for analysis	0	0	6	0	0	8	0	0	0	0	17	0	0	0	0	0	0	6	7	33	28	0	13	60	0	0	0	9	5	0	5
	Sequencing depth per locus	23.4739	9.07553	39.4286	30.3392	27.7858	25.1923	3.47964	37.8589	34.8252	8.99488	95.5619	3.41957	8.2215	19.1529	0	5.8783	12.072	15.1046	6.48148	115.029	43.9304	0	62.1762	94.5657	0.944162	6.05505	15.5828	23.7686	32.2963	20.7808	39.9947
Soil_10^0/2	PCR product length (bp)	NA	NA	343	455	NA	NA	NA	NA	NA	NA	493	NA	NA	NA	NA	NA	NA	153	135	135	115	NA	NA	99	NA	109	NA	229	162	NA	NA
	Fragment length (unit)	NA	NA	6	30	NA	NA	NA	NA	NA	NA	14	NA	NA	NA	NA	NA	NA	1	10	6	6	NA	NA	5	NA	4	NA	20	14	NA	NA
	Comment	No_Read	No_Read	No_cons_LowReadBant	No_cons_LowReadBant	No_Read	No_Read	No_Read	No_Read	No_Read	No_Read	No_cons_LowReadBant	No_Read	No_Read	No_Read	No_Read	No_Read	No_Read	No_cons_LowReadBant	No_cons_LowReadBant	No_cons_LowReadBant	No_cons_Bant	No_Read	No_Read	No_cons_LowReadBant	No_Read	No_cons_LowReadBant	No_Read	No_cons_LowReadBant	No_cons_LowReadBant	No_Read	No_Read
	Number of reads used for analysis	0	0	13	5	0	0	0	0	0	0	14	0	0	0	0	0	0	11	16	10	24	0	0	12	0	9	0	11	10	0	0
	Sequencing depth per locus	18.3815	6.86535	57.8545	23.2291	13.4794	14.9083	2.25339	27.358	39.3681	6.49616	62.3834	4.07987	4.95207	20.5106	0.695444	12.4483	1	15.1503	15.7333	36.036	31.4087	0	38.3575	21.9798	0.984772	12.7248	12.7577	21.0917	29.8148	35.0828	49.9317
Soil_10^0/3	PCR product length (bp)	NA	NA	NA	NA	NA	NA	NA	NA	NA	NA	NA	NA	NA	NA	NA	NA	NA	NA	NA	NA	NA	NA	NA	NA	NA	NA	NA	NA	NA	NA	NA
	Fragment length (unit)	NA	NA	NA	NA	NA	NA	NA	NA	NA	NA	NA	NA	NA	NA	NA	NA	NA	NA	NA	NA	NA	NA	NA	NA	NA	NA	NA	NA	NA	NA	NA
	Comment	No_Read	No_Read	No_Read	No_Read	No_Read	No_Read	No_Read	No_Read	No_Read	No_Read	No_Read	No_Read	No_Read	No_Read	No_Read	No_Read	No_Read	No_Read	No_Read	No_Read	No_Read	No_Read	No_Read	No_Read	No_Read	No_Read	No_Read	No_Read	No_Read	No_Read	No_Read
	Number of reads used for analysis	0	0	0	0	0	0	0	0	0	0	0	0	0	0	0	0	0	0	0	0	0	0	0	0	0	0	0	0	0	0	0
	Sequencing depth per locus	9.94076	7.86043	38.787	20.696	16.6969	26.6583	1.96078	24.0176	35.9378	7.53964	113.075	7.03937	4.31606	18.4706	0	3.51724	7.06356	12.634	8.32593	50.1655	21.7217	0	32.4223	101.131	0	12.6055	6.83129	46.7118	64.5679	31.349	44.0088
Comment from Ba_MLVA31_analyzer script:
1. Consensus_Bant: consensus sequence is called for the repeat, and it has the highest similarity with Bacillus anthracis.
2. No_cons_Bant: consensus sequence calling is failed, the repeat number is determined directly from reads, and the reads have the highest similarity with Bacillus anthracis., These results marked with orange.
3. No_cons_NoBant: consensus sequence is called for the repeat, but both the consensus and the reads have the highest similarity with Bacillus cereus-group member other than Bacillus anthracis. The repeat number can not be determined. These results are marked with red.
4. No_cons_LowReadBant: the read number is too low for consensus calling, the repeat number is determined directly from reads, and the reads have the highest similarity with Bacillus anthracis. These results marked with orange.
5. No_cons_LowReadNoBant: the read number is too low for consensus calling, the reads have the highest similarity with Bacillus cereus-group member other than Bacillus anthracis. The repeat number can not be determined. These results are marked with red.
6. No_Read: there are no reads, the repeat number can not be determined. These results are marked with yellow.
