# Supplementary material for: Development of Nanopore amplicon sequencing method for culture-free genotyping of Bacillus anthracis strains directly from environmental samples
Source: Front Microbiol. 2026 Mar 13;17:1771578. doi: 10.3389/fmicb.2026.1771578 (PMC13021834; doi:10.3389/fmicb.2026.1771578)
Supplement: Supplementary file 9 [file Table_6.XLSX]

## Sheet: Sheet1
Table S8: Data of the detection effectiveness and specificity assays of the spiked swab samples with the new NGS-based method
Sample ID	Repeats:	bams01	bams03	bams05	bams13	bams15	bams21	bams22	bams23	bams24	bams25	bams28	bams30	bams31	bams34	bams44	bams51	bams53	CG3	pXO1	pXO2	vntr12	vntr16	vntr17	vntr19	vntr23	vntr35	vrrA	vrrB1	vrrB2	vrrC1	vrrC2
Reference	Fragment length (unit)	13	30	7	30	45	10	14	9	11	13	14	75	64	9	8	9	8	1	10	8	6	20	4	5	4	4	5	20	14	57	21
	PCR product length (bp)	422	609	385	454	607	676	663	567	595	391	493	889	772	425	417	493	236	153	135	139	115	273	386	99	197	109	326	229	162	616	571
Swab_10^8/1	PCR product length (bp)	422	609	385	454	607	676	663	567	595	391	493	889	772	425	417	493	236	153	135	139	115	273	386	99	197	109	326	229	162	616	571
	Fragment length (unit)	13	30	7	30	45	10	14	9	11	13	14	75	64	9	8	9	8	1	10	8	6	20	4	5	4	4	5	20	14	57	21
	Comment	Consensus_Bant	Consensus_Bant	Consensus_Bant	Consensus_Bant	Consensus_Bant	Consensus_Bant	Consensus_Bant	Consensus_Bant	Consensus_Bant	Consensus_Bant	Consensus_Bant	Consensus_Bant	Consensus_Bant	Consensus_Bant	Consensus_Bant	Consensus_Bant	Consensus_Bant	Consensus_Bant	Consensus_Bant	Consensus_Bant	Consensus_Bant	Consensus_Bant	Consensus_Bant	Consensus_Bant	Consensus_Bant	Consensus_Bant	Consensus_Bant	Consensus_Bant	Consensus_Bant	Consensus_Bant	Consensus_Bant
	Number of reads used for analysis	4355	309	4647	6060	1925	3441	1038	7452	3986	6785	24440	122	1663	2583	326	1255	8326	4203	4180	5396	6857	35	19717	46812	935	10060	1395	5609	4686	1364	5275
	Sequencing depth per locus	12651.1	1625.31	13460.3	11949.5	6913.18	7887.32	2895.59	17506.1	23968.1	13199.9	44215.2	1215.78	4106.7	6734.43	802.815	4167.3	12911.2	6636.68	5932.04	11368.7	9351.4	53.2784	40196	60279.1	3017.22	12906.8	4906.96	12144.1	17068.1	16958.3	28973.6
Swab_10^8/2	PCR product length (bp)	422	609	385	454	607	676	663	567	595	391	493	889	772	425	417	493	236	153	135	139	115	273	386	99	197	109	326	229	162	616	571
	Fragment length (unit)	13	30	7	30	45	10	14	9	11	13	14	75	64	9	8	9	8	1	10	8	6	20	4	5	4	4	5	20	14	57	21
	Comment	Consensus_Bant	Consensus_Bant	Consensus_Bant	Consensus_Bant	Consensus_Bant	Consensus_Bant	Consensus_Bant	Consensus_Bant	Consensus_Bant	Consensus_Bant	Consensus_Bant	Consensus_Bant	Consensus_Bant	Consensus_Bant	Consensus_Bant	Consensus_Bant	Consensus_Bant	Consensus_Bant	Consensus_Bant	Consensus_Bant	Consensus_Bant	No_cons_LowReadBant	Consensus_Bant	Consensus_Bant	Consensus_Bant	Consensus_Bant	Consensus_Bant	Consensus_Bant	Consensus_Bant	Consensus_Bant	Consensus_Bant
	Number of reads used for analysis	5674	438	3823	3949	1191	3425	688	6658	1064	4269	15391	122	1231	2425	343	1092	2814	3036	3259	5455	5817	7	10136	26233	1043	7220	2399	5383	5349	1143	3098
	Sequencing depth per locus	13171.3	2487.47	8732.22	7476.78	4343.34	6220.44	1519.62	13949.5	11659.6	7682.41	26388.2	1182.71	2780.49	5333.32	596.319	2995.05	5014	4814.08	4331.35	10256.7	7754.57	12.2674	18192.7	33905.4	2612.95	9115.12	5616.53	11431	16153.8	10685.6	15618.6
Swab_10^8/3	PCR product length (bp)	422	609	385	454	607	676	663	567	595	391	493	889	772	425	417	493	236	153	135	139	115	273	386	99	197	109	326	229	162	616	571
	Fragment length (unit)	13	30	7	30	45	10	14	9	11	13	14	75	64	9	8	9	8	1	10	8	6	20	4	5	4	4	5	20	14	57	21
	Comment	Consensus_Bant	Consensus_Bant	Consensus_Bant	Consensus_Bant	Consensus_Bant	Consensus_Bant	Consensus_Bant	Consensus_Bant	Consensus_Bant	Consensus_Bant	Consensus_Bant	No_cons_Bant	Consensus_Bant	Consensus_Bant	Consensus_Bant	Consensus_Bant	Consensus_Bant	Consensus_Bant	Consensus_Bant	Consensus_Bant	Consensus_Bant	Consensus_Bant	Consensus_Bant	Consensus_Bant	Consensus_Bant	Consensus_Bant	Consensus_Bant	Consensus_Bant	Consensus_Bant	No_cons_Bant	Consensus_Bant
	Number of reads used for analysis	469	119	2271	552	901	819	78	1394	431	3076	3793	26	610	559	587	97	4534	983	433	3693	525	71	2772	13357	302	1551	333	648	633	213	727
	Sequencing depth per locus	1971.73	418.154	4419.44	1291.44	2952.77	1842.73	200.259	3027.47	6243.97	6113.81	7673.54	192.634	1536.11	1415.35	1083.03	402.58	7070.01	1873.67	642.837	6693.15	869.2	153.575	5681.75	18249.8	864.609	2020.16	1679.63	1574.9	2422.14	2768.09	7220.51
Swab_10^7/1	PCR product length (bp)	422	609	385	454	607	676	663	567	595	391	493	889	772	425	417	493	236	153	135	139	115	273	386	99	197	109	326	229	162	616	571
	Fragment length (unit)	13	30	7	30	45	10	14	9	11	13	14	75	64	9	8	9	8	1	10	8	6	20	4	5	4	4	5	20	14	57	21
	Comment	Consensus_Bant	Consensus_Bant	Consensus_Bant	Consensus_Bant	Consensus_Bant	Consensus_Bant	Consensus_Bant	Consensus_Bant	Consensus_Bant	Consensus_Bant	Consensus_Bant	Consensus_Bant	Consensus_Bant	Consensus_Bant	Consensus_Bant	Consensus_Bant	Consensus_Bant	Consensus_Bant	Consensus_Bant	Consensus_Bant	Consensus_Bant	Consensus_Bant	Consensus_Bant	Consensus_Bant	Consensus_Bant	Consensus_Bant	Consensus_Bant	Consensus_Bant	Consensus_Bant	Consensus_Bant	Consensus_Bant
	Number of reads used for analysis	1842	240	1417	1572	825	1280	804	2341	1741	2286	8806	76	512	641	285	500	699	6460	6389	3983	5347	524	4064	14034	562	7837	798	5000	4459	671	3481
	Sequencing depth per locus	13387.6	1774.55	15052.9	6897.79	4743.11	6767.34	4389.83	14306.1	16312	9065.02	36322	1123.02	2478.23	3921.04	1256.55	3711.95	2254.02	10135.1	8609.21	10149.7	7597.93	1891.7	18870.7	19082.1	3865.11	10940	6154.93	11441.5	16288.9	12794.1	17579.9
Swab_10^7/2	PCR product length (bp)	422	609	385	454	607	676	663	567	595	391	493	889	772	425	417	493	236	153	135	139	115	273	386	99	197	109	326	229	162	616	571
	Fragment length (unit)	13	30	7	30	45	10	14	9	11	13	14	75	64	9	8	9	8	1	10	8	6	20	4	5	4	4	5	20	14	57	21
	Comment	Consensus_Bant	Consensus_Bant	Consensus_Bant	Consensus_Bant	Consensus_Bant	Consensus_Bant	Consensus_Bant	Consensus_Bant	Consensus_Bant	Consensus_Bant	Consensus_Bant	Consensus_Bant	Consensus_Bant	Consensus_Bant	Consensus_Bant	Consensus_Bant	Consensus_Bant	Consensus_Bant	Consensus_Bant	Consensus_Bant	Consensus_Bant	Consensus_Bant	Consensus_Bant	Consensus_Bant	Consensus_Bant	Consensus_Bant	Consensus_Bant	Consensus_Bant	Consensus_Bant	Consensus_Bant	Consensus_Bant
	Number of reads used for analysis	3538	195	3884	1498	1330	2364	968	3839	988	8180	9242	51	977	1137	853	698	13576	2009	1714	4912	1872	1735	16994	23109	1358	4427	1166	1938	1788	493	1594
	Sequencing depth per locus	7431	817.146	8323.22	2917.06	3925.95	4649.33	2151.91	8682.45	7652.28	16009.1	16592.3	485.287	2313.29	3159.88	1669.87	1831.05	21216.4	3652.76	2402.01	9340.54	2657.88	3219.98	31893.1	31039.2	3642.14	5644.36	3777.07	4402.17	6098.97	5117.08	9083.78
Swab_10^7/3	PCR product length (bp)	422	609	385	454	607	676	663	567	595	391	493	889	772	425	417	493	236	153	135	139	115	273	386	99	197	109	326	229	162	616	571
	Fragment length (unit)	13	30	7	30	45	10	14	9	11	13	14	75	64	9	8	9	8	1	10	8	6	20	4	5	4	4	5	20	14	57	21
	Comment	Consensus_Bant	Consensus_Bant	Consensus_Bant	Consensus_Bant	Consensus_Bant	Consensus_Bant	Consensus_Bant	Consensus_Bant	Consensus_Bant	Consensus_Bant	Consensus_Bant	No_cons_LowReadBant	Consensus_Bant	Consensus_Bant	Consensus_Bant	Consensus_Bant	Consensus_Bant	Consensus_Bant	Consensus_Bant	Consensus_Bant	Consensus_Bant	Consensus_Bant	Consensus_Bant	Consensus_Bant	Consensus_Bant	Consensus_Bant	Consensus_Bant	Consensus_Bant	Consensus_Bant	Consensus_Bant	Consensus_Bant
	Number of reads used for analysis	511	55	436	419	413	476	178	772	816	731	3618	23	199	122	58	141	231	2136	2597	1983	2264	81	1091	6997	132	3463	121	1969	1695	269	1237
	Sequencing depth per locus	4508.74	561.867	7345.64	2570.12	2437.5	3162.6	1271.81	5721.68	6795.73	4112.14	14731.2	423.987	1366.53	1690.27	524.417	1450.33	816.992	4112.36	3606.59	5438.76	3355.23	403.626	6684.81	9669.6	1168.43	4936.37	1792.04	4638.49	6595.05	4300.45	6786.34
Swab_10^6/1	PCR product length (bp)	422	609	385	454	607	676	663	567	595	391	493	889	772	425	417	493	236	153	135	139	115	273	386	99	197	109	326	229	162	616	571
	Fragment length (unit)	13	30	7	30	45	10	14	9	11	13	14	75	64	9	8	9	8	1	10	8	6	20	4	5	4	4	5	20	14	57	21
	Comment	Consensus_Bant	Consensus_Bant	Consensus_Bant	Consensus_Bant	Consensus_Bant	Consensus_Bant	Consensus_Bant	Consensus_Bant	Consensus_Bant	Consensus_Bant	Consensus_Bant	Consensus_Bant	Consensus_Bant	Consensus_Bant	Consensus_Bant	Consensus_Bant	Consensus_Bant	Consensus_Bant	Consensus_Bant	Consensus_Bant	Consensus_Bant	Consensus_Bant	Consensus_Bant	Consensus_Bant	Consensus_Bant	Consensus_Bant	Consensus_Bant	Consensus_Bant	Consensus_Bant	Consensus_Bant	Consensus_Bant
	Number of reads used for analysis	1955	83	1260	1710	615	1238	703	2839	759	3622	7347	46	370	626	239	344	2687	821	975	1764	1068	3432	6674	10063	533	2669	626	1295	1389	243	1117
	Sequencing depth per locus	4617.28	385.696	2682.8	2745.84	2074.27	2430.65	1759.03	5586.89	5431.3	6225.89	11981.3	424.333	991.657	1580.14	401.897	1014.99	4684.12	1327.03	1283.04	3236.82	1451.24	5910.88	11294.9	13279.2	1353.98	3391.18	1395.23	2789.87	3932.03	3901.45	6583.55
Swab_10^6/2	PCR product length (bp)	422	609	385	454	607	676	662.5	567	595	391	493	888.5	772	425	417	493	236	153	135	139	115	273	386	99	197	109	326	229	162	616	571
	Fragment length (unit)	13	30	7	30	45	10	14	9	11	13	14	75	64	9	8	9	8	1	10	8	6	20	4	5	4	4	5	20	14	57	21
	Comment	Consensus_Bant	Consensus_Bant	Consensus_Bant	Consensus_Bant	Consensus_Bant	Consensus_Bant	No_cons_LowReadBant	Consensus_Bant	Consensus_Bant	Consensus_Bant	Consensus_Bant	No_cons_LowReadBant	Consensus_Bant	Consensus_Bant	Consensus_Bant	No_cons_Bant	Consensus_Bant	Consensus_Bant	Consensus_Bant	Consensus_Bant	Consensus_Bant	No_cons_LowReadBant	Consensus_Bant	Consensus_Bant	Consensus_Bant	Consensus_Bant	Consensus_Bant	Consensus_Bant	Consensus_Bant	Consensus_Bant	Consensus_Bant
	Number of reads used for analysis	28	37	612	372	969	408	7	282	240	348	1978	13	490	143	150	24	1788	337	114	2458	357	15	1544	5315	64	376	71	624	642	220	502
	Sequencing depth per locus	281.623	168.529	1977.05	818.348	4850.81	1185.05	31.1237	747.116	2601.81	916.637	4584.78	161.363	1028.76	622.687	336.345	124.84	2964.05	709.582	169.096	4611.04	644.957	26.3883	3568.18	7531.96	183.091	533.541	494.942	1584.42	2238.56	2079.55	3333.7
Swab_10^6/3	PCR product length (bp)	422	609	385	454	607	676	663	567	595	391	493	889.5	772	425	417	493	236	153	135	139	115	273	386	99	197	109	326	229	162	616	571
	Fragment length (unit)	13	30	7	30	45	10	14	9	11	13	14	75	64	9	8	9	8	1	10	8	6	20	4	5	4	4	5	20	14	57	21
	Comment	Consensus_Bant	Consensus_Bant	Consensus_Bant	Consensus_Bant	Consensus_Bant	Consensus_Bant	Consensus_Bant	Consensus_Bant	Consensus_Bant	Consensus_Bant	Consensus_Bant	No_cons_LowReadBant	Consensus_Bant	Consensus_Bant	Consensus_Bant	Consensus_Bant	Consensus_Bant	Consensus_Bant	Consensus_Bant	Consensus_Bant	Consensus_Bant	Consensus_Bant	Consensus_Bant	Consensus_Bant	Consensus_Bant	Consensus_Bant	Consensus_Bant	Consensus_Bant	Consensus_Bant	Consensus_Bant	Consensus_Bant
	Number of reads used for analysis	177	72	586	234	307	484	25	209	99	906	1878	9	322	170	229	56	1303	524	279	2105	380	22	1180	4659	132	409	297	481	521	161	301
	Sequencing depth per locus	652.126	226.169	1891.88	724.225	1120.62	1085.57	99.0106	587.286	1805.28	2040.51	4139.03	106.516	755.36	791.473	461.767	259.884	2493.75	930.157	414.726	4078.86	637.557	61.7656	3029.46	7491.44	401.396	601.468	1503.29	1348.76	1901.09	1422.58	2368.75
Swab_10^5/1	PCR product length (bp)	422	609	385	454	607	676	663	575	595	391	493	889	772	425	417	493	236	153	135	139	115	273	386	99	197	109	326	229	162	616	571
	Fragment length (unit)	13	30	7	30	45	10	14	9	11	13	14	75	64	9	8	9	8	1	10	8	6	20	4	5	4	4	5	20	14	57	21
	Comment	Consensus_Bant	Consensus_Bant	Consensus_Bant	Consensus_Bant	Consensus_Bant	Consensus_Bant	No_cons_Bant	Consensus_Bant	Consensus_Bant	Consensus_Bant	Consensus_Bant	No_cons_LowReadBant	Consensus_Bant	Consensus_Bant	Consensus_Bant	Consensus_Bant	Consensus_Bant	Consensus_Bant	Consensus_Bant	Consensus_Bant	Consensus_Bant	No_cons_LowReadBant	Consensus_Bant	Consensus_Bant	Consensus_Bant	Consensus_Bant	Consensus_Bant	Consensus_Bant	Consensus_Bant	Consensus_Bant	Consensus_Bant
	Number of reads used for analysis	95	27	243	147	129	209	28	238	190	304	1374	17	88	67	68	56	286	926	676	1251	806	16	876	2994	73	1143	67	572	570	141	629
	Sequencing depth per locus	1261.17	317.711	2974.5	1105.05	962.176	1179.36	195.297	2152.84	2756.7	1649.15	5705.6	145.128	599.917	760.913	363.676	423.677	873.161	1829.68	1016.25	3366.11	1342.97	68.9341	4693.78	4372.56	361.98	1722.01	845.491	1683.23	2380.23	2000.01	2892.31
Swab_10^5/2	PCR product length (bp)	422	NA	385	454	607	676	NA	567	595	391	493	NA	772	425	417	493	236	153	135	139	115	273	388	99	197	109	326	NA	162	NA	NA
	Fragment length (unit)	13	NA	7	30	45	10	NA	9	11	13	14	NA	64	9	8	9	8	1	10	8	6	20	4	5	4	4	5	NA	14	NA	21
	Comment	Consensus_Bant	No_Read	Consensus_Bant	Consensus_Bant	Consensus_Bant	Consensus_Bant	No_Read	Consensus_Bant	Consensus_Bant	Consensus_Bant	Consensus_Bant	No_Read	Consensus_Bant	Consensus_Bant	Consensus_Bant	No_cons_LowReadBant	Consensus_Bant	Consensus_Bant	Consensus_Bant	Consensus_Bant	Consensus_Bant	No_cons_LowReadBant	Consensus_Bant	Consensus_Bant	No_cons_LowReadBant	Consensus_Bant	No_cons_LowReadBant	No_Read	No_cons_Bant	No_Read	No_Read
	Number of reads used for analysis	32	NA	334	45	194	65	NA	57	40	111	774	NA	69	62	33	18	770	94	62	1071	185	11	565	1492	5	104	8	NA	23	NA	NA
	Sequencing depth per locus	233.578	54.509	1171.64	333.696	558.916	348.57	13.0271	183.972	571.671	272.749	2090.2	48.6637	180.896	372.386	119.679	178.787	1306.42	333.81	84.6741	2110.27	476.461	36.2491	1439.09	3339.54	18.3909	210.798	83.4018	415.017	592.858	107.377	545.573
Swab_10^5/3	PCR product length (bp)	422	609	385	454	607	675	NA	NA	595	391	493	NA	NA	425	417	NA	236	153	135	139	115	273	386	99	NA	109	326	229	162	NA	571
	Fragment length (unit)	13	30	7	30	45	10	NA	NA	11	13	14	NA	NA	9	8	NA	8	1	10	8	6	20	4	5	NA	4	5	20	14	NA	21
	Comment	No_cons_LowReadBant	No_cons_LowReadBant	Consensus_Bant	No_cons_LowReadBant	Consensus_Bant	No_cons_Bant	No_Read	No_Read	No_cons_LowReadBant	Consensus_Bant	Consensus_Bant	No_Read	No_Read	Consensus_Bant	No_cons_LowReadBant	No_Read	Consensus_Bant	Consensus_Bant	No_cons_LowReadBant	Consensus_Bant	No_cons_Bant	No_cons_LowReadBant	Consensus_Bant	Consensus_Bant	No_Read	Consensus_Bant	No_cons_LowReadBant	Consensus_Bant	Consensus_Bant	No_Read	No_cons_Bant
	Number of reads used for analysis	5	9	90	17	119	26	0	0	15	26	199	0	0	30	7	0	49	23	20	292	61	6	71	682	0	33	12	114	107	0	22
	Sequencing depth per locus	32.8436	23.3924	254.169	69.37	202.55	86.1908	5.39668	52.7549	188.983	84.1867	626.767	20.856	8.68135	128.812	14.7362	20.641	113.708	52.4183	27.763	575.928	126.035	11.641	275.974	966.121	15.8173	48.1468	96.0521	291.162	405.247	97.9903	196.881
Swab_10^4/1	PCR product length (bp)	422	NA	NA	NA	NA	676	NA	567	595	391	493	NA	772	425	NA	494	236	153	135	139	115	NA	386	99	NA	109	326.5	229	162	616	571
	Fragment length (unit)	13	NA	NA	NA	NA	10	NA	9	11	13	14	NA	64	9	NA	9	8	1	10	8	6	NA	4	5	NA	4	5	20	14	57	21
	Comment	No_cons_LowReadBant	No_Read	No_Read	No_Read	No_Read	No_cons_Bant	No_Read	No_cons_LowReadBant	No_cons_LowReadBant	No_cons_LowReadBant	Consensus_Bant	No_Read	No_cons_LowReadBant	No_cons_LowReadBant	No_Read	No_cons_LowReadBant	No_cons_LowReadBant	No_cons_Bant	No_cons_LowReadBant	Consensus_Bant	Consensus_Bant	No_Read	No_cons_Bant	Consensus_Bant	No_Read	No_cons_Bant	No_cons_LowReadBant	No_cons_Bant	No_cons_Bant	No_cons_LowReadBant	Consensus_Bant
	Number of reads used for analysis	5	0	0	0	0	27	0	10	22	9	222	0	23	13	0	5	6	22	12	213	55	0	23	149	0	22	5	21	24	14	47
	Sequencing depth per locus	45.0427	26.9212	53.9558	39.8855	50.0824	145.648	5.17647	47.0529	239.094	40.2404	725.44	15.6209	51.4067	87.3318	0.940048	21.4726	23.3983	48.5948	25.1778	456.424	101.304	3.88645	186.464	229.162	13.9492	33.0275	57.862	94.559	133.056	197.245	285.475
Swab_10^4/2	PCR product length (bp)	NA	NA	NA	NA	608	676	NA	567	595	NA	493	NA	NA	NA	NA	NA	NA	153	135	139	115	NA	386	99	NA	109	NA	229	162	NA	571
	Fragment length (unit)	NA	NA	NA	NA	45	10	NA	9	11	NA	14	NA	NA	NA	NA	NA	NA	1	10	8	6	NA	4	5	NA	4	NA	20	14	NA	21
	Comment	No_Read	No_Read	No_Read	No_Read	No_cons_LowReadBant	No_cons_LowReadBant	No_Read	No_cons_LowReadBant	No_cons_LowReadBant	No_Read	No_cons_Bant	No_Read	No_Read	No_Read	No_Read	No_Read	No_Read	Consensus_Bant	Consensus_Bant	Consensus_Bant	Consensus_Bant	No_Read	No_cons_LowReadBant	Consensus_Bant	No_Read	Consensus_Bant	No_Read	Consensus_Bant	Consensus_Bant	No_Read	Consensus_Bant
	Number of reads used for analysis	0	0	0	0	17	12	0	6	9	0	96	0	0	0	0	0	0	60	34	44	95	0	8	127	0	52	0	58	45	0	30
	Sequencing depth per locus	75.6303	19.9934	299.727	150.48	73.2224	95.6538	5.8009	128.529	213.598	42.3069	628.29	14.2801	22.2176	48.1906	7.6211	25.1278	8.20339	121.379	49.0593	125	207.009	1.89011	151.782	199.636	11.665	80.3578	73.1656	252.393	351.648	135.946	205.764
Swab_10^4/3	PCR product length (bp)	NA	NA	385	NA	NA	675	NA	567	595.5	NA	493	NA	NA	425	NA	NA	NA	153	135	139	115	NA	386	99	NA	109	NA	229	162	617.5	571
	Fragment length (unit)	NA	NA	7	NA	NA	10	NA	9	11	NA	14	NA	NA	9	NA	NA	NA	1	10	8	6	NA	4	5	NA	4	NA	20	14	57	21
	Comment	No_Read	No_Read	No_cons_LowReadBant	No_Read	No_Read	No_cons_LowReadBant	No_Read	No_cons_LowReadBant	No_cons_LowReadBant	No_Read	Consensus_Bant	No_Read	No_Read	No_cons_LowReadBant	No_Read	No_Read	No_Read	No_cons_LowReadBant	No_cons_LowReadBant	No_cons_LowReadBant	No_cons_Bant	No_Read	No_cons_LowReadBant	Consensus_Bant	No_Read	No_cons_LowReadBant	No_Read	No_cons_Bant	No_cons_Bant	No_cons_LowReadBant	No_cons_Bant
	Number of reads used for analysis	0	0	5	0	0	9	0	8	6	0	59	0	0	6	0	0	0	19	16	19	28	0	20	38	0	20	0	34	26	5	25
	Sequencing depth per locus	30.981	11.1527	53.639	31.8458	33.1499	54.9541	2.79487	49.1005	129.921	15.7315	240.4	13.8279	10.2759	38.9529	1.67866	19.1744	12.3771	25.7386	20.4074	46.0791	52.4	5.7619	88.842	73.3838	9.33503	24.3303	52.1779	93.559	131.753	97.4464	139.921
Swab_10^3/1	PCR product length (bp)	NA	NA	385	NA	NA	676.5	NA	567	NA	391	493	NA	NA	425	NA	NA	237	153	135	139	115	NA	386	99	197	109	326	NA	NA	NA	571
	Fragment length (unit)	NA	NA	7	NA	NA	10	NA	9	NA	13	14	NA	NA	9	NA	NA	8	1	10	8	6	NA	4	5	4	4	5	NA	NA	NA	21
	Comment	No_Read	No_Read	No_cons_LowReadBant	No_Read	No_Read	No_cons_LowReadBant	No_Read	No_cons_Bant	No_Read	Consensus_Bant	No_cons_Bant	No_Read	No_Read	No_cons_LowReadBant	No_Read	No_Read	Consensus_Bant	No_cons_LowReadBant	No_cons_LowReadBant	No_cons_LowReadBant	No_cons_Bant	No_Read	No_cons_Bant	No_cons_Bant	No_cons_LowReadBant	No_cons_LowReadBant	No_cons_LowReadBant	No_Read	No_Read	No_Read	No_cons_LowReadBant
	Number of reads used for analysis	NA	NA	20	NA	NA	9	NA	21	NA	25	33	NA	NA	11	NA	NA	43	6	6	10	28	NA	26	24	8	24	6	NA	NA	NA	25
	Sequencing depth per locus	20.1493	10.1987	109.743	80.4031	18.9061	42.3077	1.76169	74.3633	87.1697	81.4092	375.049	5.16198	10.342	66.6541	1.69544	13.8479	108.886	16.9085	10.1778	21.4101	63.8348	4.91575	119.005	38.2323	11.7716	34.6972	82.5399	252.144	354.562	84.4286	107.923
Swab_10^3/2	PCR product length (bp)	419	NA	NA	NA	608	677	NA	567	595	NA	493	NA	NA	425	NA	NA	NA	153	135	139	115	NA	386	99	NA	109	NA	NA	162	NA	571
	Fragment length (unit)	13	NA	NA	NA	45	10	NA	9	11	NA	14	NA	NA	9	NA	NA	NA	1	10	8	6	NA	4	5	NA	4	NA	NA	14	NA	21
	Comment	No_cons_LowReadBant	No_Read	No_Read	No_Read	No_cons_LowReadBant	No_cons_LowReadBant	No_Read	No_cons_LowReadBant	No_cons_LowReadBant	No_Read	Consensus_Bant	No_Read	No_Read	No_cons_LowReadBant	No_Read	No_Read	No_Read	No_cons_LowReadBant	No_cons_LowReadBant	No_cons_LowReadBant	No_cons_Bant	No_Read	No_cons_LowReadBant	Consensus_Bant	No_Read	No_cons_LowReadBant	No_Read	No_Read	No_cons_Bant	No_Read	No_cons_LowReadBant
	Number of reads used for analysis	5	NA	NA	NA	6	11	NA	9	10	NA	37	NA	NA	11	NA	NA	NA	15	13	10	25	NA	12	40	NA	15	NA	NA	25	NA	16
	Sequencing depth per locus	23.872	11.4762	52.3636	56.6344	27.341	41.4763	4.44947	41.4515	148.63	13.9898	251.793	12.6783	11.0259	45.4518	0.793765	15.1602	7.23305	22.281	18.8296	20.1295	96.7043	2.94139	61.6347	63.0404	9.59898	24.0367	57.9172	146.559	206.062	107.411	161.566
Swab_10^3/3	PCR product length (bp)	NA	NA	NA	NA	NA	676	NA	NA	595	NA	494	NA	NA	NA	NA	NA	NA	153	135	139	115	NA	386	99	NA	109	NA	229	162	NA	571
	Fragment length (unit)	NA	NA	NA	NA	NA	10	NA	NA	11	NA	14	NA	NA	NA	NA	NA	NA	1	10	8	6	NA	4	5	NA	4	NA	20	14	NA	21
	Comment	No_Read	No_Read	No_Read	No_Read	No_Read	No_cons_LowReadBant	No_Read	No_Read	No_cons_LowReadBant	No_Read	Consensus_Bant	No_Read	No_Read	No_Read	No_Read	No_Read	No_Read	Consensus_Bant	Consensus_Bant	No_cons_LowReadBant	Consensus_Bant	No_Read	No_cons_LowReadBant	Consensus_Bant	No_Read	Consensus_Bant	No_Read	Consensus_Bant	Consensus_Bant	No_Read	Consensus_Bant
	Number of reads used for analysis	NA	NA	NA	NA	NA	8	NA	NA	6	NA	63	NA	NA	NA	NA	NA	NA	39	46	18	86	NA	8	66	NA	41	NA	45	29	NA	30
	Sequencing depth per locus	73.019	17.9146	141.397	57.6079	44.2241	90.8136	7.25189	123.15	165.454	27.6547	438.641	13.6614	19.3187	58.1035	0	21.8337	2.41102	81.3595	71.2444	78.9209	152.765	0	156.85	102.566	16.2487	62.3303	60.9939	115.537	162.216	127.299	161.37
Swab_10^2/1	PCR product length (bp)	NA	NA	NA	NA	NA	NA	NA	NA	595	NA	493	NA	NA	NA	NA	NA	NA	153	135	139	115	NA	NA	99	NA	109	NA	229	162	616	571
	Fragment length (unit)	NA	NA	NA	NA	NA	NA	NA	NA	11	NA	14	NA	NA	NA	NA	NA	NA	1	10	8	6	NA	NA	5	NA	4	NA	20	14	57	21
	Comment	No_Read	No_Read	No_Read	No_Read	No_Read	No_Read	No_Read	No_Read	No_cons_LowReadBant	No_Read	No_cons_Bant	No_Read	No_Read	No_Read	No_Read	No_Read	No_Read	Consensus_Bant	No_cons_LowReadBant	No_cons_LowReadBant	Consensus_Bant	No_Read	No_Read	Consensus_Bant	No_Read	No_cons_LowReadBant	No_Read	No_cons_Bant	No_cons_LowReadBant	No_cons_LowReadBant	No_cons_LowReadBant
	Number of reads used for analysis	NA	NA	NA	NA	NA	NA	NA	NA	6	NA	40	NA	NA	NA	NA	NA	NA	22	18	12	41	NA	NA	23	NA	13	NA	22	23	10	22
	Sequencing depth per locus	31.7251	11.1527	41.4182	24.0022	21.2883	31.2485	1.03167	54.6649	70.0521	12.5192	165.059	7.35546	4.28627	30.36	0.693046	13.8519	5.59322	46.6863	28.6519	50.2158	70.3565	0.937729	55.8964	56.0909	3.86802	18.2385	17.1871	58.6026	81.8765	74.4188	89.6392
Swab_10^2/2	PCR product length (bp)	NA	NA	NA	NA	NA	NA	NA	NA	NA	NA	NA	NA	NA	NA	NA	NA	NA	NA	NA	NA	NA	NA	NA	NA	NA	NA	NA	NA	NA	NA	NA
	Fragment length (unit)	NA	NA	NA	NA	NA	NA	NA	NA	NA	NA	NA	NA	NA	NA	NA	NA	NA	NA	NA	NA	NA	NA	NA	NA	NA	NA	NA	NA	NA	NA	NA
	Comment	No_Read	No_Read	No_Read	No_Read	No_Read	No_Read	No_Read	No_Read	No_Read	No_Read	No_Read	No_Read	No_Read	No_Read	No_Read	No_Read	No_Read	No_Read	No_Read	No_Read	No_Read	No_Read	No_Read	No_Read	No_Read	No_Read	No_Read	No_Read	No_Read	No_Read	No_Read
	Number of reads used for analysis	0	0	0	0	0	0	0	0	0	0	0	0	0	0	0	0	0	0	0	0	0	0	0	0	0	0	0	0	0	0	0
	Sequencing depth per locus	41.9787	41.3547	47.774	22.894	33.82	26.3107	3.53243	50.5556	52.758	18.0563	49.757	19.3735	30.829	70.08	15.6403	10.5558	16.7669	12.856	34.9037	31.763	54.93	0	61.902	49.8	13.8985	39.3578	20.04	28.454	39.198	32.537	55.746
Swab_10^2/3	PCR product length (bp)	NA	NA	NA	NA	NA	NA	NA	NA	NA	NA	NA	NA	NA	NA	NA	NA	NA	NA	NA	NA	NA	NA	NA	NA	NA	NA	NA	NA	NA	NA	NA
	Fragment length (unit)	NA	NA	NA	NA	NA	NA	NA	NA	NA	NA	NA	NA	NA	NA	NA	NA	NA	NA	NA	NA	NA	NA	NA	NA	NA	NA	NA	NA	NA	NA	NA
	Comment	No_Read	No_Read	No_Read	No_Read	No_Read	No_Read	No_Read	No_Read	No_Read	No_Read	No_Read	No_Read	No_Read	No_Read	No_Read	No_Read	No_Read	No_Read	No_Read	No_Read	No_Read	No_Read	No_Read	No_Read	No_Read	No_Read	No_Read	No_Read	No_Read	No_Read	No_Read
	Number of reads used for analysis	0	0	0	0	0	0	0	0	0	0	0	0	0	0	0	0	0	0	0	0	0	0	0	0	0	0	0	0	0	0	0
	Sequencing depth per locus	13.9076	10.8736	32.9506	21.4868	36.4975	24.1612	1.83258	25.455	56.9849	5.53708	47.623	3.88301	2.46503	9.43529	0.70024	11.4118	2.97881	16.1699	7.31852	17.1655	36.0696	4.81319	23.987	24.2525	5.74619	6.14679	8.15951	26.3843	36.4383	45.9756	64.1156
Swab_10^1/1	PCR product length (bp)	NA	NA	NA	NA	NA	NA	NA	NA	NA	NA	NA	NA	NA	NA	NA	NA	NA	NA	NA	NA	NA	NA	NA	NA	NA	NA	NA	NA	NA	NA	NA
	Fragment length (unit)	NA	NA	NA	NA	NA	NA	NA	NA	NA	NA	NA	NA	NA	NA	NA	NA	NA	NA	NA	NA	NA	NA	NA	NA	NA	NA	NA	NA	NA	NA	NA
	Comment	No_Read	No_Read	No_Read	No_Read	No_Read	No_Read	No_Read	No_Read	No_Read	No_Read	No_Read	No_Read	No_Read	No_Read	No_Read	No_Read	No_Read	No_Read	No_Read	No_Read	No_Read	No_Read	No_Read	No_Read	No_Read	No_Read	No_Read	No_Read	No_Read	No_Read	No_Read
	Number of reads used for analysis	0	0	0	0	0	0	0	0	0	0	0	0	0	0	0	0	0	0	0	0	0	0	0	0	0	0	0	0	0	0	0
	Sequencing depth per locus	41.545	24.2299	34.73	18.08	66.0939	39.7	7.9638	52.3616	19.13	12.4885	23.49	20.8178	4.29663	66.9482	4.95923	15.71	30.2585	63.1373	20.8	56.7626	47.75	5.67033	13.94	8.84	14.6193	29.9174	27.99	27.92	22.06	24.31	38.3
Swab_10^1/2	PCR product length (bp)	NA	NA	NA	NA	NA	NA	NA	NA	NA	NA	NA	NA	NA	NA	NA	NA	NA	NA	NA	NA	NA	NA	NA	NA	NA	NA	NA	NA	NA	NA	NA
	Fragment length (unit)	NA	NA	NA	NA	NA	NA	NA	NA	NA	NA	NA	NA	NA	NA	NA	NA	NA	NA	NA	NA	NA	NA	NA	NA	NA	NA	NA	NA	NA	NA	NA
	Comment	No_Read	No_Read	No_Read	No_Read	No_Read	No_Read	No_Read	No_Read	No_Read	No_Read	No_Read	No_Read	No_Read	No_Read	No_Read	No_Read	No_Read	No_Read	No_Read	No_Read	No_Read	No_Read	No_Read	No_Read	No_Read	No_Read	No_Read	No_Read	No_Read	No_Read	No_Read
	Number of reads used for analysis	0	0	0	0	0	0	0	0	0	0	0	0	0	0	0	0	0	0	0	0	0	0	0	0	0	0	0	0	0	0	0
	Sequencing depth per locus	19.2844	22.3563	33.61	13.79	14.9044	59.9985	3.18401	54.5097	68.4185	17.8133	27.48	3.17098	1.13601	68.0988	2.64748	16.7972	0.957627	52.5621	30.7259	40.0719	29.42	0	49.88	9.98	9.83249	16.6881	56.36	22.38	51.04	47.8994	71.2172
Swab_10^1/3	PCR product length (bp)	NA	NA	NA	NA	NA	NA	NA	NA	NA	NA	NA	NA	NA	NA	NA	NA	NA	NA	NA	NA	NA	NA	NA	NA	NA	NA	NA	NA	NA	NA	NA
	Fragment length (unit)	NA	NA	NA	NA	NA	NA	NA	NA	NA	NA	NA	NA	NA	NA	NA	NA	NA	NA	NA	NA	NA	NA	NA	NA	NA	NA	NA	NA	NA	NA	NA
	Comment	No_Read	No_Read	No_Read	No_Read	No_Read	No_Read	No_Read	No_Read	No_Read	No_Read	No_Read	No_Read	No_Read	No_Read	No_Read	No_Read	No_Read	No_Read	No_Read	No_Read	No_Read	No_Read	No_Read	No_Read	No_Read	No_Read	No_Read	No_Read	No_Read	No_Read	No_Read
	Number of reads used for analysis	0	0	0	0	0	0	0	0	0	0	0	0	0	0	0	0	0	0	0	0	0	0	0	0	0	0	0	0	0	0	0
	Sequencing depth per locus	8.3436	7.39409	57.25	34.3062	38.916	27.8639	1.93665	17.3898	58.437	7.68542	36.72	3.47469	4.10233	28.9459	11.0048	3.44422	25.1992	40.5033	3.6963	65.7626	40.3913	0	61.1244	32.33	1.86802	9.38532	26.1319	25.7511	35.2531	38.5958	61.1471
Swab_10^0/1	PCR product length (bp)	NA	NA	NA	NA	NA	NA	NA	NA	NA	NA	NA	NA	NA	NA	NA	NA	NA	NA	NA	NA	NA	NA	NA	NA	NA	NA	NA	NA	NA	NA	NA
	Fragment length (unit)	NA	NA	NA	NA	NA	NA	NA	NA	NA	NA	NA	NA	NA	NA	NA	NA	NA	NA	NA	NA	NA	NA	NA	NA	NA	NA	NA	NA	NA	NA	NA
	Comment	No_Read	No_Read	No_Read	No_Read	No_Read	No_Read	No_Read	No_Read	No_Read	No_Read	No_Read	No_Read	No_Read	No_Read	No_Read	No_Read	No_Read	No_Read	No_Read	No_Read	No_Read	No_Read	No_Read	No_Read	No_Read	No_Read	No_Read	No_Read	No_Read	No_Read	No_Read
	Number of reads used for analysis	0	0	0	0	0	0	0	0	0	0	0	0	0	0	0	0	0	0	0	0	0	0	0	0	0	0	0	0	0	0	0
	Sequencing depth per locus	17.0687	5.55665	24.034	41.185	3.89621	18.3343	1.00151	20.3792	42.1966	5.61381	84.856	1.50056	3.95466	9.77176	1.05995	4.3286	2.48729	12.9085	8.3037	16.5971	16.4261	0	46.3653	18.1515	0.918782	5.94495	30.3742	54.8122	47.1914	30.0179	43.4413
Swab_10^0/2	PCR product length (bp)	NA	NA	NA	NA	NA	NA	NA	NA	NA	NA	NA	NA	NA	NA	NA	NA	NA	NA	NA	NA	NA	NA	NA	NA	NA	NA	NA	NA	NA	NA	NA
	Fragment length (unit)	NA	NA	NA	NA	NA	NA	NA	NA	NA	NA	NA	NA	NA	NA	NA	NA	NA	NA	NA	NA	NA	NA	NA	NA	NA	NA	NA	NA	NA	NA	NA
	Comment	No_Read	No_Read	No_Read	No_Read	No_Read	No_Read	No_Read	No_Read	No_Read	No_Read	No_Read	No_Read	No_Read	No_Read	No_Read	No_Read	No_Read	No_Read	No_Read	No_Read	No_Read	No_Read	No_Read	No_Read	No_Read	No_Read	No_Read	No_Read	No_Read	No_Read	No_Read
	Number of reads used for analysis	0	0	0	0	0	0	0	0	0	0	0	0	0	0	0	0	0	0	0	0	0	0	0	0	0	0	0	0	0	0	0
	Sequencing depth per locus	39.609	25.6617	48.829	29.009	31.9423	25.5991	4.57014	22.4233	39.087	20.3632	51.576	14.5006	13.114	13.1082	1.20624	23.9939	10.25	42.4118	51.163	68.0072	18.7174	0	60.959	62.7374	5.84264	53.0826	17.2107	32.004	47.506	25.75	19.14
Swab_10^0/3	PCR product length (bp)	NA	NA	NA	NA	NA	NA	NA	NA	NA	NA	NA	NA	NA	NA	NA	NA	NA	NA	NA	NA	NA	NA	NA	NA	NA	NA	NA	NA	NA	NA	NA
	Fragment length (unit)	NA	NA	NA	NA	NA	NA	NA	NA	NA	NA	NA	NA	NA	NA	NA	NA	NA	NA	NA	NA	NA	NA	NA	NA	NA	NA	NA	NA	NA	NA	NA
	Comment	No_Read	No_Read	No_Read	No_Read	No_Read	No_Read	No_Read	No_Read	No_Read	No_Read	No_Read	No_Read	No_Read	No_Read	No_Read	No_Read	No_Read	No_Read	No_Read	No_Read	No_Read	No_Read	No_Read	No_Read	No_Read	No_Read	No_Read	No_Read	No_Read	No_Read	No_Read
	Number of reads used for analysis	0	0	0	0	0	0	0	0	0	0	0	0	0	0	0	0	0	0	0	0	0	0	0	0	0	0	0	0	0	0	0
	Sequencing depth per locus	12.1777	6.06076	35.2416	16.6696	24.5964	23.9098	1.76772	16.8148	34.6118	19.1228	87.2089	1.79528	5.32124	11.8588	5.27098	3.55375	11.4237	19.0915	6.48148	60.4748	26	0	66.0492	92.0808	1.93401	12.422	9.69632	32.2926	45.179	29.849	36.8354
Comment from Ba_MLVA31_analyzer script:
1. Consensus_Bant: consensus sequence is called for the repeat, and it has the highest similarity with Bacillus anthracis.
2. No_cons_Bant: consensus sequence calling is failed, the repeat number is determined directly from reads, and the reads have the highest similarity with Bacillus anthracis., These results marked with orange.
3. No_cons_NoBant: consensus sequence is called for the repeat, but both the consensus and the reads have the highest similarity with Bacillus cereus-group member other than Bacillus anthracis. The repeat number can not be determined. These results are marked with red.
4. No_cons_LowReadBant: the read number is too low for consensus calling, the repeat number is determined directly from reads, and the reads have the highest similarity with Bacillus anthracis. These results marked with orange.
5. No_cons_LowReadNoBant: the read number is too low for consensus calling, the reads have the highest similarity with Bacillus cereus-group member other than Bacillus anthracis. The repeat number can not be determined. These results are marked with red.
6. No_Read: there are no reads, the repeat number can not be determined. These results are marked with yellow.
