# Supplementary material for: Development of Nanopore amplicon sequencing method for culture-free genotyping of Bacillus anthracis strains directly from environmental samples
Source: Front Microbiol. 2026 Mar 13;17:1771578. doi: 10.3389/fmicb.2026.1771578 (PMC13021834; doi:10.3389/fmicb.2026.1771578)
Supplement: Supplementary file 10 [file Table_7.XLSX]

## Sheet: Sheet1
Table S9: Data of the specificity assays of the mixed spore and non-Bacillus anthracis species samples with the new NGS-based method
Sample ID			10^8/1_mix (BA 10^8 + BC + BT in Fig6)				10^8/2_mix				10^5/1_mix (BA 10^5 + BC + BT in Fig6)				10^5/2_mix				10^4/1_mix (BA 10^4 + BC + BT in Fig6)				10^4/2_mix				Bcer+Bthur/1 (BC + BT in Fig6)				Bcer+Bthur/2				Bcereus/1 (BC in Fig6)				Bcereus/2				Bthuringiensis/1 (BT in Fig6)				Bthuringiensis/2
B. anthracis spore concentration (CFU/sample)			100000000				100000000				100000				100000				10000				10000				0				0				0				0				0				0
B. cereus spore concentration (CFU/sample)			10000000				10000000				10000000				10000000				10000000				10000000				10000000				10000000				0				0				10000000				10000000
B. thuringiensis spore concentration (CFU/sample)			10000000				10000000				10000000				10000000				10000000				10000000				10000000				10000000				10000000				10000000				0				0
B. anthracis DNA concentration (copies/reaction)			3.54697e+06				3.54697e+06				15682.1				15682.1				418				577				0				0				0				0				0				0
DNA concentration (ug/ml)			0.96				1.03				0.41				0.35				0.32				0.62				0.35				0.5				18				1.8				7				4.36
Number of MLVA loci with correct repeat number			31				31				23				23				17				21				0				0				0				0				0				0
Number of consensus sequences			31				30				22				22				8				19				0				0				0				0				0				0
Total numer of reads			570545				1119539				182343				148483				7944				138773				3951				2640				228980				106309				166682				94880
Number of reads used for analysis			204288				488132				46958				39387				1331				21900				119				135				28615				6150				12220				2880
Repeat name	Fragment length (unit)	Sanger PCR product length (bp)	Sample length	Repeat Number	Comment from Ba_MLVA31_analyzer script	Number of reads used for analysis	Sample length	Repeat Number	Comment from Ba_MLVA31_analyzer script	Number of reads used for analysis	Sample length	Repeat Number	Comment from Ba_MLVA31_analyzer script	Number of reads used for analysis	Sample length	Repeat Number	Comment from Ba_MLVA31_analyzer script	Number of reads used for analysis	Sample length	Repeat Number	Comment from Ba_MLVA31_analyzer script	Number of reads used for analysis	Sample length	Repeat Number	Comment from Ba_MLVA31_analyzer script	Number of reads used for analysis	Sample length	Repeat Number	Comment from Ba_MLVA31_analyzer script	Number of reads used for analysis	Sample length	Repeat Number	Comment from Ba_MLVA31_analyzer script	Number of reads used for analysis	Sample length	Repeat Number	Comment from Ba_MLVA31_analyzer script	Number of reads used for analysis	Sample length	Repeat Number	Comment from Ba_MLVA31_analyzer script	Number of reads used for analysis	Sample length	Repeat Number	Comment from Ba_MLVA31_analyzer script	Number of reads used for analysis	Sample lenght	Repeat Nr	Comment
bams01	13	422	422	13	Consensus_Bant	11551	422	13	Consensus_Bant	1745	422	13	Consensus_Bant	1281	422	13	Consensus_Bant	861	419	12.9	No_cons_LowReadBant	10	422	13	Consensus_Bant	201	NA	NA	No_Read	0	NA	NA	No_Read	0	NA	NA	No_Read	0	NA	NA	No_Read	0	NA	NA	No_Read	NA	NA	NA	No_Read
bams03	30	609	609	30	Consensus_Bant	183	609	30	Consensus_Bant	57	609	30	Consensus_Bant	104	609	30	Consensus_Bant	64	NA	NA	No_Read	0	607	30	No_cons_LowReadBant	9	NA	NA	No_Read	0	NA	NA	No_Read	0	NA	NA	No_Read	0	NA	NA	No_cons_LowReadNoBant	18	NA	NA	No_Read	NA	NA	NA	No_Read
bams05	7	385	385	7	Consensus_Bant	2186	385	7	Consensus_Bant	332	NA	NA	No_cons_NoBant	2527	NA	NA	No_cons_NoBant	1408	NA	NA	No_cons_NoBant	126	NA	NA	No_cons_NoBant	1395	NA	NA	No_cons_NoBant	52	NA	NA	No_cons_NoBant	66	NA	NA	No_cons_NoBant	5627	NA	NA	No_cons_NoBant	3255	NA	NA	No_cons_NoBant	1250	NA	NA	No_cons_NoBant
bams13	30	454	454	30	Consensus_Bant	3021	454	30	Consensus_Bant	623	NA	NA	No_cons_NoBant	1147	NA	NA	No_cons_NoBant	975	NA	NA	No_cons_NoBant	52	NA	NA	No_cons_NoBant	1116	NA	NA	No_cons_LowReadNoBant	17	NA	NA	No_cons_NoBant	22	NA	NA	No_cons_NoBant	2254	NA	NA	No_cons_NoBant	387	NA	NA	No_cons_NoBant	1363	NA	NA	No_cons_NoBant
bams15	45	607	607	45	Consensus_Bant	1741	400	22	Consensus_Bant	198	607	45	Consensus_Bant	269	607	45	Consensus_Bant	297	607	45	Consensus_Bant	24	607	45	Consensus_Bant	105	NA	NA	No_Read	0	NA	NA	No_Read	0	NA	NA	No_Read	0	NA	NA	No_Read	0	NA	NA	No_cons_NoBant	180	NA	NA	No_cons_NoBant
bams21	10	676	676	10	Consensus_Bant	3613	676	10	Consensus_Bant	1480	677	10	Consensus_Bant	845	676	10	Consensus_Bant	815	NA	NA	No_Read	0	679	10	Consensus_Bant	150	NA	NA	No_Read	0	NA	NA	No_Read	0	NA	NA	No_Read	0	NA	NA	No_Read	0	NA	NA	No_Read	NA	NA	NA	No_Read
bams22	14	663	663	14	Consensus_Bant	2274	663	14	Consensus_Bant	339	NA	NA	No_cons_NoBant	106	NA	NA	No_cons_NoBant	83	NA	NA	No_Read	0	NA	NA	No_cons_NoBant	27	NA	NA	No_Read	0	NA	NA	No_Read	0	NA	NA	No_Read	0	NA	NA	No_Read	0	NA	NA	No_cons_LowReadNoBant	5	NA	NA	No_Read
bams23	9	567	567	9	Consensus_Bant	21787	567	9	Consensus_Bant	2886	567	9	Consensus_Bant	5065	567	9	Consensus_Bant	2720	567	9	Consensus_Bant	178	567	9	Consensus_Bant	2027	NA	NA	No_Read	0	NA	NA	No_Read	0	NA	NA	No_Read	0	NA	NA	No_Read	0	NA	NA	No_Read	NA	NA	NA	No_Read
bams24	11	595	595	11	Consensus_Bant	1543	595	11	Consensus_Bant	308	NA	NA	No_cons_NoBant	654	NA	NA	No_cons_NoBant	622	NA	NA	No_cons_NoBant	29	NA	NA	No_cons_NoBant	642	NA	NA	No_cons_LowReadNoBant	12	NA	NA	No_Read	0	NA	NA	No_cons_NoBant	2194	NA	NA	No_cons_NoBant	1004	NA	NA	No_cons_NoBant	1889	NA	NA	No_cons_NoBant
bams25	13	391	391	13	Consensus_Bant	11380	391	13	Consensus_Bant	3471	391	13	Consensus_Bant	813	391	13	Consensus_Bant	821	391	13	Consensus_Bant	32	391	13	Consensus_Bant	917	NA	NA	No_Read	0	NA	NA	No_Read	0	NA	NA	No_Read	0	NA	NA	No_Read	0	NA	NA	No_Read	NA	NA	NA	No_Read
bams28	14	493	493	14	Consensus_Bant	13120	493	14	Consensus_Bant	3004	493	14	Consensus_Bant	3473	493	14	Consensus_Bant	3346	496	14	Consensus_Bant	35	493	14	Consensus_Bant	1072	NA	NA	No_Read	0	NA	NA	No_Read	0	NA	NA	No_Read	0	NA	NA	No_cons_NoBant	80	NA	NA	No_Read	NA	NA	NA	No_Read
bams30	75	889	889	75	Consensus_Bant	96	885.5	75	No_cons_LowReadBant	21	889	75	Consensus_Bant	32	889	75	Consensus_Bant	29	NA	NA	No_Read	0	889	75	No_cons_LowReadBant	22	NA	NA	No_Read	0	NA	NA	No_Read	0	NA	NA	No_Read	0	NA	NA	No_Read	0	NA	NA	No_Read	NA	NA	NA	No_Read
bams31	64	772	772	64	Consensus_Bant	2637	772	64	Consensus_Bant	274	772	64	Consensus_Bant	406	772	64	Consensus_Bant	361	769.5	64	No_cons_LowReadBant	25	772	64	Consensus_Bant	117	NA	NA	No_Read	0	NA	NA	No_Read	0	NA	NA	No_cons_LowReadNoBant	6	NA	NA	No_Read	0	NA	NA	No_Read	NA	NA	NA	No_Read
bams34	9	425	425	9	Consensus_Bant	2560	425	9	Consensus_Bant	1067	425	9	Consensus_Bant	1910	425	9	Consensus_Bant	1538	425	9	No_cons_LowReadBant	14	425	9	Consensus_Bant	895	NA	NA	No_Read	0	NA	NA	No_Read	0	NA	NA	No_Read	0	NA	NA	No_Read	0	NA	NA	No_Read	NA	NA	NA	No_Read
bams44	8	417	417	8	Consensus_Bant	1696	417	8	Consensus_Bant	469	417	8	Consensus_Bant	297	417	8	Consensus_Bant	224	NA	NA	No_Read	0	417	8	Consensus_Bant	105	NA	NA	No_Read	0	NA	NA	No_Read	0	NA	NA	No_Read	0	NA	NA	No_Read	0	NA	NA	No_Read	NA	NA	NA	No_Read
bams51	9	493	493	9	Consensus_Bant	2113	493	9	Consensus_Bant	587	493	9	Consensus_Bant	915	493	9	Consensus_Bant	713	489	9	No_cons_LowReadBant	5	493	9	Consensus_Bant	94	NA	NA	No_Read	0	NA	NA	No_Read	0	NA	NA	No_Read	0	NA	NA	No_Read	0	NA	NA	No_Read	NA	NA	NA	No_Read
bams53	8	236	236	8	Consensus_Bant	5429	236	8	Consensus_Bant	162827	236	8	Consensus_Bant	3551	236	8	Consensus_Bant	3964	NA	NA	No_cons_NoBant	41	236	8	Consensus_Bant	2285	NA	NA	No_cons_LowReadNoBant	9	NA	NA	No_cons_LowReadNoBant	25	NA	NA	No_cons_NoBant	10450	NA	NA	No_Read	0	NA	NA	No_cons_NoBant	5467	NA	NA	No_cons_NoBant
CG3	1	153	153	1	Consensus_Bant	1489	153	1	Consensus_Bant	637	153	1	Consensus_Bant	931	153	1	Consensus_Bant	480	153	1	No_cons_LowReadBant	24	153	1	Consensus_Bant	135	NA	NA	No_Read	0	NA	NA	No_Read	0	NA	NA	No_Read	0	NA	NA	No_Read	0	NA	NA	No_Read	NA	NA	NA	No_Read
pXO1	10	135	135	10	Consensus_Bant	2123	135	10	Consensus_Bant	1063	135	10	Consensus_Bant	1072	135	10	Consensus_Bant	824	135	10	No_cons_LowReadBant	8	135	10	Consensus_Bant	189	NA	NA	No_Read	0	NA	NA	No_Read	0	NA	NA	No_Read	0	NA	NA	No_Read	0	NA	NA	No_Read	NA	NA	NA	No_Read
pXO2	8	139	139	8	Consensus_Bant	21686	139	8	Consensus_Bant	2678	139	8	Consensus_Bant	4639	139	8	Consensus_Bant	3507	139	8	Consensus_Bant	192	139	8	Consensus_Bant	1293	NA	NA	No_Read	0	NA	NA	No_Read	0	NA	NA	No_Read	0	NA	NA	No_Read	0	NA	NA	No_Read	NA	NA	NA	No_Read
vntr12	6	115	115	6	Consensus_Bant	3556	115	6	Consensus_Bant	1236	115	6	No_cons_LowReadBant	7	115	6	No_cons_LowReadBant	7	NA	NA	No_Read	0	NA	NA	No_Read	0	NA	NA	No_Read	0	NA	NA	No_Read	0	NA	NA	No_Read	0	NA	NA	No_Read	0	NA	NA	No_Read	NA	NA	NA	No_Read
vntr16	20	273	273	20	Consensus_Bant	3685	273	20	Consensus_Bant	1771	NA	NA	No_Read	0	NA	NA	No_Read	0	NA	NA	No_Read	0	NA	NA	No_Read	0	NA	NA	No_Read	0	NA	NA	No_Read	0	NA	NA	No_Read	0	NA	NA	No_Read	0	NA	NA	No_Read	NA	NA	NA	No_Read
vntr17	4	386	386	4	Consensus_Bant	31009	386	4	Consensus_Bant	290912	386	4	Consensus_Bant	5864	386	4	Consensus_Bant	8083	386	4	Consensus_Bant	244	386	4	Consensus_Bant	4103	NA	NA	No_Read	0	NA	NA	No_Read	0	NA	NA	No_Read	0	NA	NA	No_Read	0	NA	NA	No_Read	NA	NA	NA	No_Read
vntr19	5	99	99	5	Consensus_Bant	17806	99	5	Consensus_Bant	3522	99	5	Consensus_Bant	5434	99	5	Consensus_Bant	4246	99	5	Consensus_Bant	192	99	5	Consensus_Bant	2458	NA	NA	No_Read	0	NA	NA	No_Read	0	NA	NA	No_Read	0	NA	NA	No_Read	0	NA	NA	No_Read	NA	NA	NA	No_Read
vntr23	4	197	197	4	Consensus_Bant	4309	197	4	Consensus_Bant	1592	197	4	Consensus_Bant	663	197	4	Consensus_Bant	521	197	4	No_cons_LowReadBant	7	197	4	Consensus_Bant	142	NA	NA	No_Read	0	NA	NA	No_Read	0	NA	NA	No_Read	0	NA	NA	No_Read	0	NA	NA	No_Read	NA	NA	NA	No_Read
vntr35	4	109	109	4	Consensus_Bant	23122	109	4	Consensus_Bant	2607	109	4	Consensus_Bant	674	109	4	Consensus_Bant	455	109	4	Consensus_Bant	40	109	4	Consensus_Bant	208	NA	NA	No_Read	0	NA	NA	No_Read	0	NA	NA	No_Read	0	NA	NA	No_Read	0	NA	NA	No_Read	NA	NA	NA	No_Read
vrrA	5	326	326	5	Consensus_Bant	1469	326	5	Consensus_Bant	594	NA	NA	No_cons_NoBant	3262	NA	NA	No_cons_NoBant	1797	NA	NA	No_cons_NoBant	36	NA	NA	No_cons_NoBant	1814	NA	NA	No_cons_LowReadNoBant	19	NA	NA	No_cons_LowReadNoBant	16	NA	NA	No_cons_NoBant	8025	NA	NA	No_cons_NoBant	1406	NA	NA	No_cons_NoBant	1899	NA	NA	No_cons_NoBant
vrrB1	20	229	229	20	Consensus_Bant	2135	229	20	Consensus_Bant	431	NA	NA	No_Read	0	NA	NA	No_Read	0	NA	NA	No_Read	0	NA	NA	No_Read	0	NA	NA	No_Read	0	NA	NA	No_Read	0	NA	NA	No_Read	0	NA	NA	No_Read	0	NA	NA	No_Read	NA	NA	NA	No_Read
vrrB2	14	162	162	14	Consensus_Bant	2276	162	14	Consensus_Bant	645	NA	NA	No_Read	0	NA	NA	No_Read	0	NA	NA	No_Read	0	NA	NA	No_Read	0	NA	NA	No_Read	0	NA	NA	No_Read	0	NA	NA	No_Read	0	NA	NA	No_Read	0	NA	NA	No_Read	NA	NA	NA	No_Read
vrrC1	57	616	616	57	Consensus_Bant	1267	616	57	Consensus_Bant	190	616	57	Consensus_Bant	273	616	57	Consensus_Bant	197	615.5	57	No_cons_LowReadBant	5	616	57	Consensus_Bant	29	NA	NA	No_Read	0	NA	NA	No_Read	0	NA	NA	No_Read	0	NA	NA	No_Read	0	NA	NA	No_Read	NA	NA	NA	No_Read
vrrC2	21	604	604	21	Consensus_Bant	1426	604	21	Consensus_Bant	566	604	21	Consensus_Bant	744	604	21	Consensus_Bant	426	598	21	No_cons_LowReadBant	9	NA	NA	No_cons_NoBant	350	NA	NA	No_cons_LowReadNoBant	6	NA	NA	No_Read	0	NA	NA	No_cons_NoBant	56	NA	NA	No_Read	0	NA	NA	No_cons_NoBant	167	NA	NA	No_Read
Comment from Ba_MLVA31_analyzer script:
1. Consensus_Bant: consensus sequence is called for the repeat, and it has the highest similarity with Bacillus anthracis.
2. No_cons_Bant: consensus sequence calling is failed, the repeat number is determined directly from reads, and the reads have the highest similarity with Bacillus anthracis.
3. No_cons_NoBant: consensus sequence is called for the repeat, but both the consensus and the reads have the highest similarity with Bacillus cereus-group member other than Bacillus anthracis. The repeat number can not be determined. These results are marked with red.
4. No_cons_LowReadBant: the read number is too low for consensus calling, the repeat number is determined directly from reads, and the reads have the highest similarity with Bacillus anthracis.
5. No_cons_LowReadNoBant: the read number is too low for consensus calling, the reads have the highest similarity with Bacillus cereus-group member other than Bacillus anthracis. The repeat number can not be determined. These results are marked with red.
6. No_Read: there are no reads, the repeat number can not be determined. These results are marked with yellow.
[truncated: 21 more columns]
